# Supplementary material for: The Effect of Polyphenol Extract from Rosa Roxburghii Fruit on Plasma Metabolome and Gut Microbiota in Type 2 Diabetic Mice
Source: Foods. 2022 Jun 14;11(12):1747. doi: 10.3390/foods11121747 (PMC9222671; doi:10.3390/foods11121747)
Supplement: Supplementary file 1 [file foods-11-01747-s001.zip]

Archive with 1 entries (1 files):
- foods-1751042-SI.xlsx
