# Supplementary material for: The Effect of Polyphenol Extract from Rosa Roxburghii Fruit on Plasma Metabolome and Gut Microbiota in Type 2 Diabetic Mice
Source: Foods. 2022 Jun 14;11(12):1747. doi: 10.3390/foods11121747 (PMC9222671; doi:10.3390/foods11121747)
Supplement: Supplementary file 1 [file foods-11-01747-s001.zip › foods-1751042-SI.xlsx]

## Sheet: Metabolomics extract
id	CAS	KEGG_ID	FORMULA	EXACT_MASS	NAME_EN	CLASS_EN	ionmode	rt	Intensity	Content (%)
68121@[M+H]+@RANK1	20716-98-7	C10087	C14H10O5	258.05282499999998	Norlichexanthone	Xanthones	+	4.48128	31762.1	0.00425889
44452@[M+H]+@RANK1	1915-98-6		C13H8O3	212.04734500000001	2-Hydroxyxanthone	Xanthones	+	7.26903	24669.1	0.00330781
68118@[M+H]+@RANK1	22172-17-4	C10083	C15H12O6	288.06339000000003	Swertiaperennin	Xanthones	+	5.11903	23417.5	0.00313999
68115@[M+H]+@RANK1	4773-96-0	C10077	C19H18O11	422.08491500000002	Mangiferin	Xanthones	+	5.14306	17888.5	0.00239862
95906@[M+H]+@RANK1	26063-96-7		C24H28O7	428.18350500000003	3-Isomangostin hydrate	Xanthones	+	8.72835	10445.3	0.00140058
68101@[M+H]+@RANK1	16265-56-8	C10059	C18H14O5	310.08412499999997	6-Deoxyjacareubin	Xanthones	+	6.57915	5924.25	0.000794367
95905@[M+H]+@RANK1	19275-46-8		C24H26O6	410.17293999999998	3-Isomangostin	Xanthones	+	13.0939	3515.54	0.00047139
68097@[M+H]+@RANK1	2798-25-6	C10053	C14H10O6	274.04773999999998	Bellidifolin	Xanthones	+	12.0504	2509.82	0.000336535
95661@[M+H]+@RANK1	41357-84-0		C14H10O6	274.04773999999998	1,3,6-Trihydroxy-5-methoxyxanthone	Xanthones	+	12.0829	2509.82	0.000336535
91659@[M+H]+@RANK1	20931-37-7		C25H28O6	424.18858999999998	Beta-mangostin	Xanthones	+	13.2084	2338.85	0.000313611
68103@[M+H]+@RANK1	529-61-3	C10061	C13H8O4	228.04226	Euxanthone	Xanthones	+	8.37492	1977.4	0.000265145
86556@[M+H]+@RANK1	184587-72-2		C24H26O7	426.16785499999997	Mangostanol	Xanthones	+	13.3224	1777.89	0.000238393
88036@[M+H]+@RANK1	35349-68-9		C24H24O6	408.15728999999999	9-Hydroxycalabaxanthone	Xanthones	+	13.2903	936.855	0.00012562
68107@[M+H]+@RANK1;68128@[M+H]+@RANK1	529-49-7;6732-85-0	C10065;C10094	C13H8O5	244.03717499999999	Gentisein;1,3,5-Trihydroxyxanthone	Xanthones	+	8.72735		0
2202@[M+H]+@RANK1	65-23-6	C00314	C8H11NO3	169.073894	Pyridoxine	Vitamins	+	1.55165	749635	0.100517
233@[M+H]+@RANK1	83-88-5	C00255	C17H20N4O6	376.13828599999999	Riboflavine	Vitamins	+	5.0561	367618	0.049293
229@[M+H]+@RANK1	59-43-8	C00378	C12H16N4OS	264.10448200000002	Thiamine	Vitamins	+	0.700883	193430	0.0259365
3910@[M+H]+@RANK1	11032-49-8		C41H56O2	580.42803000000004	vitamin K2	Vitamins	+	5.05602	34130.5	0.00457646
215@[M+H-H2O]+@RANK1	68-26-8;11103-57-4	C00473	C20H30O	286.22966500000001	Vitamin A	Vitamins	+	9.86265	4512.53	0.000605074
7013@[M+H]+@RANK1	2208-41-5	C05643	C13H16N2O3	248.11609300000001	6-Hydroxymelatonin	Tryptamine derivatives	+	5.75678	26859.2	0.00360148
63561@[M+H]+@RANK1		C17203	C10H12N2O	176.09496300000001	N-hydroxy tryptamine	Tryptamine derivatives	+	2.61838	4415.23	0.000592026
74@[M+H]+@RANK1	50-67-9	C00780	C10H12N2O	176.09496300000001	Serotonin	Tryptamine derivatives	+	2.61237	1460.55	0.000195841
43857@[M+H]+@RANK1	471-53-4		C30H46O4	470.33960999999999	Glycyrrhetinic acid	Triterpenoids	+	9.22772	814354	0.109195
43824@[M+H]+@RANK1	1449-05-4		C30H46O4	470.33960999999999	18alpha-Glycyrrhetinic acid	Triterpenoids	+	9.17977	653335	0.087604
53782@[M+H]+@RANK1;70103@[M+H]+@RANK1	1449-05-4;471-53-4;560-66-7	C02283;C14495	C30H46O4;C31H50O3	470.33960999999999;470.37599499999999	Glycyrrhetinic acid;Eburicoic acid	Triterpenoids	+	10.5735	255708	0.0342873
91712@[M+H]+@RANK1	17019-92-0		C30H46O4	470.33960999999999	11-Keto-beta-boswellic acid	Triterpenoids	+	9.23922	217105	0.029111
71426@[M+H]+@RANK1	19533-92-7	C16912	C30H48O4	472.35525999999999	Alphitolic acid	Triterpenoids	+	10.5567	193506	0.0259467
44458@[M+H]+@RANK1	1180-71-8	C03514	C26H30O8	470.19407000000001	Limonin	Triterpenoids	+	10.8853	122368	0.016408
71486@[M+H]+@RANK1	1617-70-5	C16990	C30H48O	424.37051500000001	Lupenone	Triterpenoids	+	10.8252	105888	0.0141983
89977@[M+H]+@RANK1	465-00-9		C30H48O5	488.35017499999998	Arjunolic acid	Triterpenoids	+	12.035	96998.6	0.0130063
89100@[M+H]+@RANK1	217476-73-8		C30H48O4	472.35525999999999	Lucidumol A	Triterpenoids	+	10.5479	61642.7	0.00826552
90617@[M+H]+@RANK1	104700-96-1		C30H48O2	440.36543	Ganoderol B	Triterpenoids	+	11.2112	59767.7	0.0080141
91169@[M+H]+@RANK1	104700-98-3		C30H44O2	436.33413000000002	Ganoderal A	Triterpenoids	+	8.0896	58672.5	0.00786724
71962@[M+H]+@RANK1	10376-48-4	C17966	C30H50O	426.38616500000001	Shionone	Triterpenoids	+	12	50282.3	0.00674223
90334@[M+H]+@RANK1	28282-25-9		C30H46O3	454.344695	Beta-Elemonic acid	Triterpenoids	+	4.67892	37877.7	0.00507892
34477@[M+H]+@RANK1	545-47-1	C08628	C30H50O	426.38616500000001	Lupeol	Triterpenoids	+	11.9033	32577.6	0.00436824
67197@[M+H]+@RANK1	992-20-1	C08780	C34H44O9	596.29853500000002	Salannin	Triterpenoids	+	5.97497	24432.6	0.00327611
43908@[M+H]+@RANK1	1258-84-0	C08633	C30H40O4	464.29266000000001	Pristimerin	Triterpenoids	+	6.8515	22171	0.00297285
67081@[M+H]+@RANK1	471-69-2	C08622	C30H50O2	442.38108	Dipterocarpol	Triterpenoids	+	12.0524	21126.4	0.00283279
63311@[M+H]+@RANK1	469-39-6	C02141	C30H50O	426.38616500000001	Cycloeucalenol	Triterpenoids	+	11.8993	19264.2	0.00258309
67206@[M+H]+@RANK1	4965-97-3	C08789	C30H50O4	474.37090999999998	Bryodulcosigenin	Triterpenoids	+	9.93572	18627.1	0.00249766
94114@[M+H]+@RANK1	53963-43-2		C36H62O9	638.43938500000002	Ginsenoside F1	Triterpenoids	+	9.1116	14864.6	0.00199315
88223@[M+H]+@RANK1	30452-60-9		C30H48O	424.37051500000001	Cyclomusalenone	Triterpenoids	+	9.41545	14800	0.00198449
71578@[M+H]+@RANK1	16844-71-6	C17123	C30H52O	428.401815	Epifriedelanol	Triterpenoids	+	12.2853	14313.3	0.00191924
91172@[M+H]+@RANK1	98665-19-1		C32H44O9	572.29853500000002	Ganoderic acid H	Triterpenoids	+	11.7315	12198.9	0.00163571
44088@[M+H]+@RANK1;58130@[M+H]+@RANK1;67082@[M+H]+@RANK1;90112@[M+H]+@RANK1;90457@[M+H]+@RANK1;90792@[M+H]+@RANK1;91784@[M+H]+@RANK1;91950@[M+H]+@RANK1	472-15-1;631-69-6;28282-27-1;76035-62-6;13878-92-7;24160-36-9;24480-45-3;25499-90-5	C08619;C08623	C30H48O3	456.360345	Betulinic acid;Beta-boswellic acid;a,b-Elemolic acid;3-Epikatonic acid;Isomangiferolic acid;Trametenolic acid;Bryonolic acid;3-Epioleanolic acid	Triterpenoids	+	12.9279	11543	0.00154777
91247@[M+H]+@RANK1	99026-99-0		C26H30O10	502.18389999999999	Limonexic acid	Triterpenoids	+	12.5539	10349.7	0.00138777
426@[M-H]-@RANK1	79-63-0	C01724	C30H50O	426.38616500000001	Lanosterol	Triterpenoids	-	11.378	10092.3	0.00135326
73566@[M+H-H2O]+@RANK1	473-98-3	C08618	C30H50O2	442.38108	Betulin	Triterpenoids	+	12.3169	9200.47	0.00123367
69296@[M+H]+@RANK1	55319-36-3	C12081	C47H76O17	912.50825499999996	Soyasaponin II	Triterpenoids	+	8.81202	9066.94	0.00121576
94103@[M+H]+@RANK1	78214-33-2	C22128	C36H62O8	622.44447000000002	20(S)-Ginsenoside Rh2	Triterpenoids	+	10.2286	8585.34	0.00115119
91113@[M+H]+@RANK1	13849-90-6		C30H46O4	470.33960999999999	3-Oxopomolic acid	Triterpenoids	+	12.2602	8322.16	0.0011159
41273@[M+H]+@RANK1	1059-14-9	C08636	C30H50O	426.38616500000001	Taraxasterol	Triterpenoids	+	10.3721	7881.04	0.00105675
92637@[M+H]+@RANK1	34096-83-8		C36H54O10	646.37170000000003	Glycyrrhetic acid 3-O-mono-beta-D-glucuronide	Triterpenoids	+	14.0272	7227.48	0.000969114
91173@[M+H]+@RANK1	98665-15-7		C32H42O9	570.28288499999996	Ganoderic acid F	Triterpenoids	+	12.9734	7113.5	0.000953831
67079@[M+H]+@RANK1;71930@[M+H]+@RANK1	464-92-6;53155-25-2	C08617;C17890	C30H48O5	488.35017499999998	Asiatic acid;Euscaphic acid	Triterpenoids	+	12.3524	7068	0.00094773
53798@[M+H]+@RANK1	1615-94-7	C17901	C30H50O	426.38616500000001	Simiarenol	Triterpenoids	+	12.6546	7018.64	0.000941111
41274@[M+NA]+@RANK1	11141-17-6	C08748;C11047	C35H44O16	720.26293999999996	Azadirachtin	Triterpenoids	+	11.3171	6775.49	0.000908508
91093@[M+H]+@RANK1	104759-35-5		C30H44O3	452.32904500000001	Ganoderic acid S	Triterpenoids	+	9.21405	5824.77	0.000781028
67292@[M+NA]+@RANK1	52286-59-6	C08944	C48H82O18	946.55011999999999	Ginsenoside Re	Triterpenoids	+	7.47273	5608.13	0.000751979
44385@[M+H]+@RANK1	27013-91-8	C08954	C41H66O12	750.45542999999998	alpha-Hederin	Triterpenoids	+	8.16313	5565.04	0.000746202
91048@[M+H]+@RANK1	81371-54-2		C37H60O8	632.42881999999997	Momordicoside G	Triterpenoids	+	11.4797	5209.59	0.00069854
67299@[M+H]+@RANK1	17184-21-3	C08953	C35H56O8	604.39751999999999	Cauloside A	Triterpenoids	+	7.4015	5167.42	0.000692887
90016@[M+H]+@RANK1	599-07-5		C30H46O6	502.32943999999998	Medicagenic acid	Triterpenoids	+	12.4987	5034.61	0.000675078
67293@[M+H]+@RANK1	52286-58-5	C08945	C42H72O14	800.49221	Ginsenoside Rf	Triterpenoids	+	9.01458	4956.84	0.00066465
90306@[M+H]+@RANK1	6786-16-9		C30H48O	424.37051500000001	Taraxasterone	Triterpenoids	+	13.8461	4852.91	0.000650714
91030@[M+H]+@RANK1	110241-23-1		C30H40O8	528.27232000000004	Ganoderenic acid E	Triterpenoids	+	12.7888	4147.45	0.000556121
73386@[M+H]+@RANK1	465-02-1	C19833	C30H50O	426.38616500000001	Germanicol	Triterpenoids	+	12.631	3726.44	0.000499669
67294@[M+H]+@RANK1	22427-39-0	C08946	C42H72O14	800.49221	Ginsenoside Rg1	Triterpenoids	+	7.90011	3339.68	0.000447809
73545@[M+H]+@RANK1	67416-61-9		C32H48O5	512.35017500000004	3-O-Acetyl-11-keto-beta-boswellic acid	Triterpenoids	+	12.3021	3176.54	0.000425934
67313@[M+H]+@RANK1	60820-94-2	C08968	C36H56O11	664.38226499999996	Esculentoside B	Triterpenoids	+	13.4601	3020.52	0.000405014
43672@[M+H]+@RANK1	115404-57-4		C30H48O3	456.360345	Niloticin	Triterpenoids	+	9.37247	2867.76	0.00038453
67290@[M+H]+@RANK1;90445@[M+H]+@RANK1;91000@[M+H]+@RANK1	510-30-5;13849-91-7;94390-09-7	C08942	C30H48O4	472.35525999999999	Echinocystic acid;Pomolic acid;Sebiferenic acid	Triterpenoids	+	12.2655	2781.97	0.000373027
91017@[M+H]+@RANK1	52705-93-8	C20725	C48H82O18	946.55011999999999	Ginsenoside Rd	Triterpenoids	+	10.0785	994.945	0.00013341
73562@[M-H]-@RANK1	84687-43-4	C17799	C41H68O14	784.46091000000001	Astragaloside IV	Triterpenoids	-	10.0181	523.454	7.01886e-05
71469@[M+H]+@RANK1	508-09-8	C16967	C30H48O	424.37051500000001	Glutinone	Triterpenoids	+	11.7315		0
92752@[M+H]+@RANK1	341971-45-7		C30H46O5	486.33452499999999	Actinidic acid	Triterpenoids	+	12.9425		0
71670@[M+H]+@RANK1	58479-68-8	C17410	C57H92O28	1224.57752	Platycodin D	Triterpenoids	+	8.50695		0
71771@[M+H]+@RANK1	34367-04-9	C17543	C48H76O19	956.49808499999995	Ginsenoside Ro	Triterpenoids	+	9.58498		0
44531@[M+H]+@RANK1;53765@[M+H]+@RANK1	22570-53-2;14351-29-2	C19829	C30H52O2	444.39672999999999	Zeorin;Dammarenediol II	Triterpenoids	+	12.6171		0
90313@[M+H]+@RANK1;90678@[M+H]+@RANK1;90975@[M+H]+@RANK1	81907-62-2;100665-42-7;81907-61-1		C30H44O7	516.30870500000003	Ganoderic acid A;Ganoderenic acid C;Ganoderic acid B	Triterpenoids	+	12.386		0
41673@[M+H]+@RANK1;90677@[M+H]+@RANK1;90897@[M+H]+@RANK1;90968@[M+H]+@RANK1;91453@[M+H]+@RANK1	2222-07-3;100665-40-5;95311-97-0;100665-41-6;294674-09-2	C08800	C30H42O7	514.29305499999998	Cucurbitacin I;Ganoderenic acid A;Ganoderic acid C1;Ganoderenic acid B;Ganoderic acid Z	Triterpenoids	+	12.5179		0
66434@[M+H]+@RANK1	6190-65-4	C06559	C6H10ClN5	187.06247300000001	Deethylatrazine	Triazines	+	3.80997	6.92902e+06	0.929095
58223@[M+H]+@RANK1	3947-38-4	C05795	C33H40N4O6	588.29478600000004	D-Urobilin	Tetrapyrroles and derivatives	+	11.5233		0
58297@[M+H]+@RANK1	525-72-4;27740-96-1	C09642	C10H13NO2	179.094629	Salsolinol	Tetrahydroisoquinolines	+	2.26593	36993.2	0.00496032
43904@[M+H]+@RANK1	89-31-6	C09640	C11H15NO2	193.11027899999999	(-)-Salsoline	Tetrahydroisoquinolines	+	4.25108	3166.58	0.000424599
64938@[M+H-H2O]+@RANK1	18524-94-2	C01433	C17H26O10	390.15260000000001	Loganin	Terpene	+	5.09568	47399.9	0.00635573
41484@[M+H]+@RANK1	465-42-9	C08584	C40H56O3	584.42294500000003	Capsanthin	Terpene	+	12.8003	3651.16	0.000489575
65590@[M+H]+@RANK1	119-53-9	C01408	C14H12O2	212.08373	Benzoin	Stilbenes	+	4.6659	61474	0.00824289
44279@[M-H]-@RANK1	27208-80-6	C10275	C21H24O8	404.14711999999997	trans-Piceid	Stilbenes	-	6.23801	13080.5	0.00175393
43185@[M-H]-@RANK1	4999-79-5	C08357	C18H24O5S	352.13444600000003	Estradiol-17beta 3-sulfate	Sterol lipids	-	11.8934	636.658	8.53678e-05
41800@[M+H]+@RANK1	465-21-4	C16922	C24H34O4	386.24570999999997	Bufalin	Steroids and steroid derivatives	+	5.04582	1.10818e+06	0.148593
167@[M+H-H2O]+@RANK1	474-62-4	C01789	C28H48O	400.37051500000001	Campesterol	Steroids and steroid derivatives	+	12.1844	499290	0.0669485
163@[M+H-H2O]+@RANK1	57-88-5	C00187	C27H46O	386.35486500000002	Cholesterol	Steroids and steroid derivatives	+	11.8597	87715.5	0.0117615
41861@[M+H]+@RANK1	382-44-5	C05284	C19H26O3	302.18819500000001	11b-Hydroxyandrost-4-ene-3,17-dione	Steroids and steroid derivatives	+	6.83817	80735.5	0.0108256
24048@[M+H]+@RANK1	53-43-0	C01227	C19H28O2	288.20893000000001	Dehydroepiandrosterone	Steroids and steroid derivatives	+	5.14703	71916.7	0.00964312
66838@[M+H]+@RANK1	107868-30-4	C08162	C20H24O2	296.17763000000002	Exemestane	Steroids and steroid derivatives	+	11.614	67129.1	0.00900117
2795@[M+H]+@RANK1	63-05-8	C00280	C19H26O2	286.19328000000002	Androstenedione	Steroids and steroid derivatives	+	6.54725	60784.5	0.00815043
168@[M+H-H2O]+@RANK1	83-48-7	C05442	C29H48O	412.37051500000001	Stigmasterol	Steroids and steroid derivatives	+	13.121	42193.6	0.00565762
41868@[M+H]+@RANK1	50-22-6	C02140	C21H30O4	346.21440999999999	Corticosterone	Steroids and steroid derivatives	+	6.11073	42005	0.00563234
89919@[M+H]+@RANK1	32911-62-9		C28H38O6	470.26684	Withanolide A	Steroids and steroid derivatives	+	12.2685	36718.4	0.00492347
84987@[M-H]-@RANK1	69686-84-6		C30H44O7	516.30870500000003	Oleaside A	Steroids and steroid derivatives	-	0.744683	33339.3	0.00447038
2797@[M+H]+@RANK1	53-41-8	C00523	C19H30O2	290.22458	Androsterone	Steroids and steroid derivatives	+	5.0561	31467.3	0.00421937
2799@[M+H]+@RANK1	53-42-9	C04373	C19H30O2	290.22458	Etiocholanolone	Steroids and steroid derivatives	+	5.07428	31467.3	0.00421937
2789@[M+H]+@RANK1	521-18-6	C03917	C19H30O2	290.22458	Dihydrotestosterone	Steroids and steroid derivatives	+	5.08336	30442.5	0.00408195
166@[M+H-H2O]+@RANK1	80-99-9	C01189	C27H46O	386.35486500000002	Lathosterol	Steroids and steroid derivatives	+	11.8025	27523.5	0.00369056
977@[M+H]+@RANK1	797-63-7	C08149	C21H28O2	312.20893000000001	Levonorgestrel	Steroids and steroid derivatives	+	11.2909	22155.6	0.00297079
67234@[M+H]+@RANK1	630-64-8	C08869	C29H42O9	534.28288499999996	Helveticoside	Steroids and steroid derivatives	+	6.49523	19894	0.00266754
537@[M+H]+@RANK1	50-02-2	C06945;C15643	C22H29FO5	392.19990300000001	Dexamethasone	Steroids and steroid derivatives	+	12	17630.5	0.00236403
169@[M+H-H2O]+@RANK1	83-46-5	C01753	C29H50O	414.38616500000001	Beta-Sitosterol;beta-Sitosterol	Steroids and steroid derivatives	+	12.93	15409.6	0.00206624
44235@[M+H]+@RANK1	3168-01-2;68-96-2	C01176	C21H30O3	330.21949499999999	17-Hydroxyprogesterone	Steroids and steroid derivatives	+	11.7726	12931.9	0.00173401
265@[M+NA]+@RANK1	83-44-3	C04483	C24H40O4	392.29266000000001	Deoxycholic acid	Steroids and steroid derivatives	+	4.67422	12444.4	0.00166863
89628@[M+H]+@RANK1	1058-61-3		C29H48O	412.37051500000001	Sitostenone	Steroids and steroid derivatives	+	13.7064	11160.6	0.0014965
202@[M+H]+@RANK1	475-31-0	C01921	C26H43NO6	465.30903899999998	Glycocholate	Steroids and steroid derivatives	+	5.41955	10622.2	0.0014243
67219@[M+H]+@RANK1	5119-48-2	C08841	C28H38O6	470.26684	Withaferin A	Steroids and steroid derivatives	+	10.5735	10233.6	0.0013722
34476@[M-H]-@RANK1	469-38-5	C01902	C30H50O	426.38616500000001	Cycloartenol	Steroids and steroid derivatives	-	11.5356	10092.3	0.00135326
43200@[M+H]+@RANK1	382-45-6	C05285	C19H24O3	300.17254500000001	Adrenosterone	Steroids and steroid derivatives	+	9.31987	9978.8	0.00133803
67251@[M+H]+@RANK1;67256@[M+H]+@RANK1	55659-75-1;19083-00-2	C08894;C08901	C45H72O17	884.47695499999998	Deltonin;Gracillin	Steroids and steroid derivatives	+	7.13298	8868.51	0.00118916
89872@[M+H]+@RANK1	54980-22-2		C28H32O11	544.19446500000004	Physalin D	Steroids and steroid derivatives	+	12.1007	8795.3	0.00117934
2066@[M+CL]-@RANK1	53-03-2	C07370	C21H26O5	358.17802499999999	Prednisone	Steroids and steroid derivatives	-	5.08337	8117.48	0.00108845
43835@[M+NA]+@RANK1	508-77-0	C08859	C30H44O9	548.29853500000002	Cymarin	Steroids and steroid derivatives	+	9.10968	5509	0.000738687
1434@[M+H]+@RANK1	434-22-0	C07254	C18H26O2	274.19328000000002	Nandrolone	Steroids and steroid derivatives	+	10.5841	5389.9	0.000722718
89861@[M+H]+@RANK1;93687@[M+H]+@RANK1	113146-74-0;120849-18-5		C28H32O10	528.19955000000004	Physalin L;Physalin O	Steroids and steroid derivatives	+	12.386	4689.51	0.000628804
44529@[M+H]+@RANK1	897-06-3	C20144	C19H24O2	284.17763000000002	Boldione	Steroids and steroid derivatives	+	9.0665	4164.43	0.000558397
41866@[M+H]+@RANK1	387-79-1	C05138	C21H32O3	332.23514499999999	17a-Hydroxypregnenolone	Steroids and steroid derivatives	+	8.33897	3895.79	0.000522377
272@[M-H]-@RANK1	50-23-7	C00735	C21H30O5	362.20932499999998	Hydrocortisone;Cortisol	Steroids and steroid derivatives	-	5.79807	3433.22	0.000460352
67262@[M+H]+@RANK1	472-11-7	C08909	C27H42O4	430.30831000000001	Ruscogenin	Steroids and steroid derivatives	+	12.805	2923.76	0.000392039
92736@[M+H]+@RANK1	2061-64-5		C28H44O3	428.32904500000001	Ergosterol peroxide	Steroids and steroid derivatives	+	13.4924	2608.99	0.000349832
5089@[M+H]+@RANK1	64-85-7	C03205	C21H30O3	330.21949499999999	Deoxycorticosterone	Steroids and steroid derivatives	+	9.60557	2482.83	0.000332916
58004@[M+H]+@RANK1	481-29-8	C07635	C19H30O2	290.22458	Epiandrosterone	Steroids and steroid derivatives	+	11.614	2286	0.000306524
1157@[M-H]-@RANK1	57-63-6	C07534	C20H24O2	296.17763000000002	17a-Ethynylestradiol	Steroids and steroid derivatives	-	5.8425	1795.04	0.000240692
34525@[M-H]-@RANK1	57-91-0	C02537	C18H24O2	272.17763000000002	17alpha-Estradiol;17a-Estradiol	Steroids and steroid derivatives	-	7.80197	1397.27	0.000187357
67257@[M+H]+@RANK1	57944-18-0	C08904	C45H76O19	920.49808499999995	Officinalisinin I	Steroids and steroid derivatives	+	14.014	1214.94	0.000162908
89700@[M+H]+@RANK1	26315-07-1		C29H46O	410.35486500000002	22-Dehydroclerosterol	Steroids	+	12.5874	1.36289e+06	0.182746
67241@[M+H]+@RANK1	33279-57-1	C08881	C42H64O19	872.40418499999998	k-Strophanthoside	Steroids	+	5.16938	21404.1	0.00287002
93999@[M+H]+@RANK1	36450-01-8		C29H46O2	426.34978000000001	6-Hydroxystigmasta-4,22-dien-3-one	Steroids	+	10.581	16025.4	0.00214881
42639@[M+H]+@RANK1	83-49-8	C15517	C24H40O4	392.29266000000001	Hyodeoxycholic acid	Steroids	+	4.58327	13618.4	0.00182606
71464@[M+H]+@RANK1;71540@[M+H]+@RANK1	465-11-2;472-26-4	C16962;C17072	C24H34O5	402.24062500000002	Gamabufotalin;Telocinobufagin	Steroids	+	6.79732	13465.6	0.00180557
2982@[M+H-H2O]+@RANK1	128-13-2	C07880	C24H40O4	392.29266000000001	Ursodeoxycholic acid	Steroids	+	11.4727	12093.3	0.00162155
57640@[M+H]+@RANK1	13408-56-5	C08835	C27H44O6	464.31378999999998	Ponasterone A	Steroids	+	6.19313	7214.5	0.000967373
402@[M+H]+@RANK1	57-83-0	C00410	C21H30O2	314.22458	Progesterone	Steroids	+	11.6043	4190.84	0.000561939
41789@[M+H]+@RANK1;63313@[M+H]+@RANK1	474-40-8	C11523	C30H50O	426.38616500000001	Citrostadienol	Steroids	+	12.2853	4099	0.000549624
427@[M-H]-@RANK1	2238-90-6	C01747	C24H47NO7	461.33525400000002	Psychosine	Sphingolipids	-	7.6553	228836	0.0306841
41185@[M+H]+@RANK1	481-06-1	C02206	C15H18O3	246.125595	Alpha-Santonin	Sesquiterpenoids	+	7.86777	937506	0.125708
532@[M+H]+@RANK1	63968-64-9	C09538	C15H22O5	282.146725	Artemisinin	Sesquiterpenoids	+	13.0238	902995	0.12108
91028@[M+H]+@RANK1	3650-43-9		C15H22O2	234.16198	beta-Costic acid	Sesquiterpenoids	+	8.89518	123378	0.0165435
53412@[M+H]+@RANK1	546-43-0	C09289	C15H20O2	232.14633000000001	Alantolactone	Sesquiterpenoids	+	11.9329	75995.5	0.01019
67738@[M+H]+@RANK1	470-17-7	C09484	C15H20O2	232.14633000000001	Isoalantolactone	Sesquiterpenoids	+	12.3094	75995.5	0.01019
43510@[M+H]+@RANK1	6753-98-6	C09684	C15H24	204.18780000000001	Alpha-caryophyllene	Sesquiterpenoids	+	11.581	68869.4	0.00923452
92888@[M+H]+@RANK1	17910-09-7		C15H20O	216.15141499999999	Curzerene	Sesquiterpenoids	+	2.54623	50774	0.00680815
67751@[M+H]+@RANK1	41059-80-7	C09497	C17H22O5	306.146725	Lipiferolide	Sesquiterpenoids	+	5.35675	44881.4	0.00601804
71423@[M+H]+@RANK1	1139-30-6	C16908	C15H24O	220.182715	Caryophyllene oxide	Sesquiterpenoids	+	11.6644	41262.9	0.00553284
90538@[M+H]+@RANK1	34169-70-5		C15H20O3	248.141245	Pterosin D	Sesquiterpenoids	+	3.2902	35848.2	0.0048068
41191@[M+H]+@RANK1	29307-03-7	C09388	C19H20O6	344.12599	Deoxyelephantopin	Sesquiterpenoids	+	2.66337	30552.6	0.00409672
71681@[M+H]+@RANK1	728-61-0	C17425	C15H16O3	244.10994500000001	Linderalactone	Sesquiterpenoids	+	8.73737	29856.9	0.00400344
92039@[M+H]+@RANK1	473-08-5	C17090	C15H22O	218.16706500000001	alpha-Cyperone	Sesquiterpenoids	+	12.2018	23212.5	0.0031125
67808@[M+H]+@RANK1	24164-13-4	C09566	C17H22O4	290.15181000000001	Epitulipinolide	Sesquiterpenoids	+	5.06868	22756.6	0.00305138
67649@[M+H]+@RANK1	553-21-9	C09382	C15H20O2	232.14633000000001	Costunolide	Sesquiterpenoids	+	12.2077	19918.3	0.00267079
71332@[M+H]+@RANK1	22567-36-8	C16773	C15H26O2	238.19327999999999	Bisabolol oxide A	Sesquiterpenoids	+	11.4953	15276.8	0.00204842
53458@[M+H]+@RANK1	3569-10-6	C09743	C15H22O2	234.16198	Valerenic acid	Sesquiterpenoids	+	11.2448	14419.8	0.00193351
67761@[M+H]+@RANK1	63569-07-3	C09509	C20H26O5	346.17802499999999	Microhelenin C	Sesquiterpenoids	+	2.63517	14230.8	0.00190818
67838@[M+H]+@RANK1	26791-73-1	C09601	C15H18O3	246.125595	Xanthatin	Sesquiterpenoids	+	8.3917	13772.9	0.00184677
92924@[M+H]+@RANK1	17015-43-9		C15H18O3	246.125595	Curcolone	Sesquiterpenoids	+	8.37492	13772.9	0.00184677
67580@[M+H]+@RANK1	5230-87-5	C09294	C15H20O8	328.11581999999999	Anisatin	Sesquiterpenoids	+	5.42288	11552.8	0.00154908
604@[M+H]+@RANK1	88495-63-0		C19H28O8	384.17842000000002	Artesunate	Sesquiterpenoids	+	0.755483	11448.6	0.00153512
92793@[M+H]+@RANK1	349112-30-7		C21H38O6	386.26684	Cryptomeridiol 11-rhamnoside	Sesquiterpenoids	+	8.30778	10941.2	0.00146707
53446@[M+H]+@RANK1	489-84-9	C09675	C15H18	198.14085	Guaiazulene	Sesquiterpenoids	+	8.74413	9200.5	0.00123367
67801@[M+H]+@RANK1	19202-92-7	C09557	C17H22O5	306.146725	Tenulin	Sesquiterpenoids	+	4.22953	8433.87	0.00113088
43867@[M+H]+@RANK1	10180-88-8		C15H18O4	262.12051000000002	Desacetylmatricarin	Sesquiterpenoids	+	8.72855	7661.31	0.00102729
73567@[M+H]+@RANK1	33570-04-6	C07605	C15H18O8	326.10016999999999	(-)-Bilobalide	Sesquiterpenoids	+	6.35777	6966.11	0.000934068
71855@[M+H]+@RANK1	4666-84-6	C17676	C15H28O2	240.20893000000001	Cryptomeridiol	Sesquiterpenoids	+	3.23935	6776.12	0.000908593
67744@[M+H]+@RANK1	65725-11-3	C09490	C23H22O7	410.13655499999999	Lactupicrin	Sesquiterpenoids	+	13.7958	4968.48	0.00066621
67698@[M+H]+@RANK1	6750-25-0	C09440	C15H20O3	248.141245	Eupatolide	Sesquiterpenoids	+	7.17532	3049.82	0.000408942
67729@[M-H]-@RANK1	6754-13-8	C09473	C15H18O4	262.12051000000002	Helenalin	Sesquiterpenoids	-	4.72943	2831.26	0.000379637
91587@[M+H]+@RANK1	20013-75-6		C15H16O	212.120115	Pyrocurzerenone	Sesquiterpenoids	+	3.42397	2113.12	0.000283342
53443@[M+H]+@RANK1	100347-96-4	C17492	C15H22O2	234.16198	Curcumenone	Sesquiterpenoids	+	10.5567	1798.83	0.0002412
44414@[M+H]+@RANK1	17946-87-1	C09394	C15H18O3	246.125595	Leucodin	Sesquiterpenoids	+	7.83542		0
67731@[M+H]+@RANK1	38458-58-1	C09475	C22H28O8	420.17842000000002	Eucannabinolide	Sesquiterpenoids	+	11.5729		0
67810@[M+H]+@RANK1	39815-40-2	C09568	C17H22O6	322.14164	Epitulipinolide diepoxide	Sesquiterpenoids	+	11.8658		0
87074@[M+H]+@RANK1	517-88-4	C10292	C16H16O5	288.09977500000002	Shikonin	Quinones	+	5.13582	199999	0.0268173
68295@[M+H]+@RANK1	481-42-5	C10387	C11H8O3	188.04734500000001	Plumbagin	Quinones	+	8.72735	103605	0.0138922
68285@[M+H]+@RANK1	35241-80-6	C10372	C16H16O4	272.10485999999997	9-Methoxy-alpha-lapachone	Quinones	+	6.51402	43860.3	0.00588111
68298@[M+H]+@RANK1	15121-94-5	C10390	C12H16O3	208.10994500000001	Primin	Quinones	+	5.16938	37635.7	0.00504647
44061@[M+H]+@RANK1	481-39-0	C03840	C10H6O3	174.03169500000001	Juglone	Quinones	+	8.74153	27587	0.00369906
68247@[M+H]+@RANK1	3568-90-9	C10325	C15H14O2	226.09938	Deoxylapachol	Quinones	+	4.93442	20687.5	0.00277393
68229@[M+H]+@RANK1	86533-36-0	C10300	C12H10O4	218.05790999999999	Aristolindiquinone	Quinones	+	11.1441	17174.5	0.00230288
71671@[M+H]+@RANK1	24502-78-1	C17413	C18H18O6	330.11034000000001	Acetylshikonin	Quinones	+	6.39453	14081.9	0.0018882
68223@[M+H]+@RANK1;71673@[M+H]+@RANK1	5162-01-6;24502-79-2	C10293;C17415	C21H22O6	370.14164	Isoarnebin I;Dimethylacrylshikonin	Quinones	+	7.77073	3182.47	0.00042673
228@[M+H]+@RANK1	84-80-0	C02059	C31H46O2	450.34978000000001	Vitamin K1	Quinones	+	13.4366	3140.57	0.000421111
68274@[M+H]+@RANK1	20175-84-2	C10358	C22H14O6	374.07904000000002	Isodiospyrin	Quinones	+	11.2783	2604.17	0.000349187
72293@[M+H]+@RANK1	57369-32-1	C18487	C11H11NO	173.08406400000001	1,2,5,6-Tetrahydro-4H-pyrrolo[3,2,1-ij]quinolin-4-one	Quinolines and derivatives	+	10.5567	5723.75	0.000767483
6279@[M+H]+@RANK1	72496-59-4	C01449	C12H15N5O3	277.11748999999998	Queuine	Pyrrolopyrimidines	+	11.5469	16852.1	0.00225966
97@[M-H]-@RANK1	58-98-0	C00015	C9H14N2O12P2	404.00220200000001	Uridine 5'-diphosphate	Pyrimidine nucleotides	-	4.94038	46558.8	0.00624294
62452@[M-H]-@RANK1		C01050	C20H31N3O19P2	679.10270600000001	UDP-N-acetylmuraminate	Pyrimidine nucleotides	-	4.32642	4905.95	0.000657826
3451@[M-H]-@RANK1	365-07-1	C00364	C10H15N2O8P	322.05660499999999	5-Thymidylic acid	Pyrimidine nucleotides	-	2.2687	2338.44	0.000313555
565@[M+H]+@RANK1	95058-81-4	C07650	C9H11F2N3O4	263.07176299999998	Gemcitabine	Pyrimidine nucleosides	+	0.745467	403447	0.0540972
58109@[M+H]+@RANK1	838-07-3	C03592	C10H15N3O4	241.106257	5-Methyldeoxycytidine	Pyrimidine nucleosides	+	0.5373	10456.2	0.00140205
1502@[M+H]+@RANK1	769-49-3	C05843	C7H8N2O2	152.05857800000001	N1-Methyl-4-pyridone-3-carboxamide	Pyridines and derivatives	+	2.65573	633060	0.0848854
1501@[M+H]+@RANK1	701-44-0	C05842	C7H8N2O2	152.05857800000001	N1-Methyl-2-pyridone-5-carboxamide	Pyridines and derivatives	+	2.62783	150781	0.0202178
849@[M+H]+@RANK1	55-22-1	C07446	C6H5NO2	123.03202899999999	Isonicotinic acid	Pyridines and derivatives	+	2.2995	131193	0.0175913
6015@[M+H]+@RANK1	15569-97-8	C19579	C9H11NO3	181.073894	gamma-Hydroxy-3-pyridinebutanoate	Pyridines and derivatives	+	4.3638	79317.8	0.0106355
64950@[M+H]+@RANK1	874-24-8	C18620	C6H5NO3	139.02694399999999	3-Hydroxypicolinic acid	Pyridines and derivatives	+	4.14562	26771.8	0.00358976
73241@[M+H]+@RANK1	53798-73-5	C19578	C9H11NO2	165.078979	5-(3-Pyridyl)-2-hydroxytetrahydrofuran	Pyridines and derivatives	+	2.803	25983.2	0.00348402
68002@[M+H]+@RANK1	524-03-8	C09910	C10H13N	147.10479900000001	(S)-Actinidine	Pyridines and derivatives	+	2.803	18074.7	0.00242359
6936@[M+H]+@RANK1	4753-19-9	C00971	C8H7NO3	165.04259400000001	4-Pyridoxolactone	Pyridines and derivatives	+	4.91763	17127.3	0.00229655
236@[M+H]+@RANK1	529-96-4	C00647	C8H13N2O5P	248.05620999999999	Pyridoxamine 5'-phosphate	Pyridines and derivatives	+	3.5104	4409.51	0.00059126
235@[M+H]+@RANK1	54-47-7	C00018	C8H10NO6P	247.024576	Pyridoxal 5'-phosphate	Pyridines and derivatives	+	1.80455	2315.65	0.0003105
3459@[M+H]+@RANK1	634-01-5	C02353	C10H12N5O6P	329.05252200000001	Adenosine 2',3'-cyclic phosphate	Purine nucleotides	+	1.85558	114169	0.0153086
3551@[M-H]-@RANK1	19046-78-7	C03794	C14H18N5O11P	463.07404700000001	Adenylsuccinic acid	Purine nucleotides	-	6.36372	9473.02	0.00127021
3533@[M+H]+@RANK1	1053-73-2	C00054	C10H15N5O10P2	427.02941900000002	Adenosine 3',5'-diphosphate	Purine nucleotides	+	11.8934	9060.69	0.00121492
3595@[M+H]+@RANK1	20762-30-5	C00301	C15H23N5O14P2	559.07167900000002	Adenosine diphosphate ribose	Purine nucleotides	+	3.9593	8993.5	0.00120592
58235@[M+H]+@RANK1	2140-79-6	C04779	C11H15N5O4	281.11240500000002	2'-O-Methyladenosine	Purine nucleosides	+	2.71908	957933	0.128447
44874@[M+H]+@RANK1	529-69-1	C03975	C6H5N5O2	179.04432499999999	Isoxanthopterin	Pteridines and derivatives	+	3.25613	97793.3	0.0131128
6215@[M-H]-@RANK1	134-35-0	C00440	C20H25N7O6	459.18663299999997	5-Methyltetrahydrofolic acid	Pteridines and derivatives	-	3.28003	45447.2	0.00609389
58424@[M+H]+@RANK1	28459-40-7	C03204	C20H21N7O7	471.15024799999998	10-Formyldihydrofolate	Pteridines and derivatives	+	10.5645	28308.7	0.00379585
595@[M+H]+@RANK1	58-05-9	C03479	C20H23N7O7	473.16589800000003	Folinic acid	Pteridines and derivatives	+	5.93538	5859.85	0.000785732
67886@[M+H]+@RANK1	79-69-6;35124-13-1	C09690	C14H22O	206.16706500000001	alpha-Irone	Prenol lipids	+	5.0519	1.31025e+06	0.175688
41104@[M+H]+@RANK1	494-90-6	C09868	C10H14O	150.104465	(R)-Menthofuran	Prenol lipids	+	5.14695	400303	0.0536756
44724@[M+H]+@RANK1	536-66-3	C06578	C10H12O2	164.08373	4-Isopropylbenzoic acid	Prenol lipids	+	8.99588	36044.8	0.00483316
2276@[M+H]+@RANK1;41512@[M+H]+@RANK1	116-31-4;514-85-2	C00376;C16681	C20H28O	284.21401500000002	Retinal;9-cis-Retinal	Prenol lipids	+	9.07232	13577.2	0.00182054
3597@[M+H]+@RANK1	514-78-3	C08583	C40H52O2	564.39673000000005	Canthaxanthin	Prenol lipids	+	12.8235	11084.7	0.00148632
69413@[M+H]+@RANK1	79-77-6	C12287	C13H20O	192.15141499999999	beta-Ionone	Prenol lipids	+	11.228	8116.13	0.00108827
53420@[M+H-H2O]+@RANK1	37208-05-2	C09627	C15H24O2	236.17762999999999	Capsidiol	Prenol lipids	+	9.51615	7264.15	0.000974031
63330@[M+H]+@RANK1	30626-96-1	C18038	C21H32O3	332.23514499999999	7alpha-Hydroxypregnenolone	Prenol lipids	+	7.48993	5204.46	0.000697852
41502@[M+H]+@RANK1	472-87-7	C05918	C20H26O	282.19836500000002	Vitamin A2 aldehyde	Prenol lipids	+	11.2478	5124.31	0.000687106
41460@[M+H]+@RANK1	542-40-5	C08608	C24H28O4	380.19875999999999	Norbixin	Prenol lipids	+	9.83605	2619.96	0.000351304
53316@[M+H]+@RANK1	491-09-8	C01951	C10H14O	150.104465	Piperitenone	Prenol lipids	+	9.91893	1650.63	0.000221329
69726@[M+H]+@RANK1	117210-14-7	C13837	C48H76O18	940.50316999999995	Dehydrosoyasaponin I	Prenol lipids	+	9.0798		0
43259@[M+H]+@RANK1	61337-67-5;85650-52-8	C07570	C17H19N3	265.15789699999999	Mirtazapine	Piperazinoazepines	+	8.76572	8880.66	0.00119078
69522@[M+H]+@RANK1	86-87-3	C13014	C12H10O2	186.06808000000001	1-Naphthylacetic acid	Phytohormones	+	10.5509	14039	0.00188245
STD_21293-29-8@-@RANK1	21293-29-8	C06082	C15H20O4	264.13619999999997	(+)-Abscisic acid	phytohormone	-	7.86	1.7086e+07	2.29102
STD_7724-76-7@+@RANK1	7724-76-7		C15H21N5O4	335.15935400000001	N6-isopentenyladenosine	phytohormone	+	6.1	9.58409e+06	1.28511
STD_2365-40-4@+@RANK1	2365-40-4	C04083	C10H13N5	203.11709999999999	N6-(delta 2-Isopentenyl)-adenine	phytohormone	+	5.3	915295	0.12273
STD_6025-53-2@+@RANK1	6025-53-2	C16431	C15H21N5O5	351.15429999999998	trans-Zeatin-riboside	phytohormone	+	4.31	161111	0.021603
STD_77026-92-7@-@RANK1	77026-92-7	C08491	C12H18O3	210.12559999999999	(±)-Jasmonic acid	phytohormone	-	8.94	123982	0.0166245
STD_22059-21-8@+@RANK1	22059-21-8		C4H7NO2	101.047678	1-Aminocyclopropanecarboxylic acid	phytohormone	+	0.7	122979	0.01649
STD_120330-92-9@-@RANK1	120330-92-9	C18699	C18H29NO4	323.20965799999999	N-((-)-jasmonoyl)-S-isoleucine	phytohormone	-	10.41	95113.5	0.0127535
STD_545-97-1@-@RANK1	545-97-1	C00859	C19H24O6	348.15730000000002	Gibberellin A1	phytohormone	-	6.12	35978.2	0.00482422
STD_14894-18-9@+@RANK1	14894-18-9	C02029	C10H15N5O	221.1277	DL-Dihydrozeatin	phytohormone	+	3.52	34105.4	0.0045731
STD_1637-39-4@+@RANK1	1637-39-4	C00371	C10H13N5O	219.11199999999999	trans-Zeatin	phytohormone	+	3.41	23412.3	0.00313929
STD_487-89-8@+@RANK1	487-89-8	C08493	C9H7NO	145.05279999999999	Indole-3-carboxaldehyde	phytohormone	+	6.73	20756.1	0.00278313
STD_133-32-4@+@RANK1	133-32-4	C11284	C12H13NO2	203.09460000000001	3-Indolebutyric acid	phytohormone	+	9	20441.4	0.00274094
STD_87-51-4@+@RANK1	87-51-4	C00954	C10H9NO2	175.0633	Indole-3-acetic acid	phytohormone	+	7.14	8006	0.0010735
STD_510-75-8@-@RANK1	510-75-8	C11867	C19H22O5	330.14670000000001	Gibberellin A7	phytohormone	-	9.85	3089.52	0.000414266
STD_39924-52-2@+@RANK1	39924-52-2	C11512	C13H20O3	224.1412	Methyl jasmonate	phytohormone	+	11.3	2787.24	0.000373734
STD_3572-64-3@-@RANK1	3572-64-3		C12H20O3	212.141244	Dihydrojasmonic Acid	phytohormone	-	9.82	2405.24	0.000322512
43280@[M+H]+@RANK1	128-62-1	C09592	C22H23NO7	413.14745399999998	(-)-alpha-Narcotine	Phthalide isoquinolines	+	12.0964	9839.82	0.0013194
4156@[M+H]+@RANK1	1135-24-6;537-98-4	C01494	C10H10O4	194.05790999999999	Ferulic acid; Trans-Ferulic acid;trans-Ferulic acid	Phenylpropanoids	+	4.85895	1.41034e+06	0.189108
64942@[M+H]+@RANK1	537-73-5	C10470	C10H10O4	194.05790999999999	3-Hydroxy-4-methoxycinnamic acid;Isoferulic acid	Phenylpropanoids	+	4.86728	333031	0.0446553
67393@[M+H]+@RANK1	523-50-2	C09060	C11H6O3	186.03169500000001	Angelicin	Phenylpropanoids	+	8.97272	199807	0.0267917
90607@[M+H]+@RANK1	74683-19-5		C11H10O4	206.05790999999999	3-Methoxy-4,5-methylenedioxycinnamaldehyde	Phenylpropanoids	+	5.04263	148547	0.0199183
68350@[M+H]+@RANK1	3843-74-1	C10477	C10H10O4	194.05790999999999	Methyl caffeate acid	Phenylpropanoids	+	4.59625	112956	0.0151459
90732@[M+H]+@RANK1	99353-00-1		C19H18O8	374.10016999999999	Methyl rosmarinate	Phenylpropanoids	+	6.59593	65242.3	0.00874817
6931@[M+H]+@RANK1	14371-10-9;104-55-2	C00903	C9H8O	132.057515	Cinnamaldehyde	Phenylpropanoids	+	6.34418	62100.8	0.00832694
95700@[M+H]+@RANK1	168293-10-5		C10H12O5	212.06847500000001	C-Veratroylglycol	Phenylpropanoids	+	3.47443	51846.9	0.00695201
3316@[M+H]+@RANK1	331-39-5	C01481	C9H8O4	180.04226	Caffeic acid	Phenylpropanoids	+	4.4394	48263.3	0.0064715
71523@[M+H]+@RANK1	487-41-2	C17048	C27H34O11	534.21011499999997	Phillyrin;Phillyroside	Phenylpropanoids	+	7.76102	40102.2	0.0053772
94811@[M+H]+@RANK1	103-41-3		C16H14O2	238.09938	Benzyl cinnamate	Phenylpropanoids	+	4.55317	37886.7	0.00508013
306@[M+H]+@RANK1	583-17-5;614-60-8	C01772	C9H8O3	164.04734500000001	2-Hydroxycinnamic acid	Phenylpropanoids	+	5.44248	29627.6	0.00397269
3498@[M+H]+@RANK1	327-97-9;202650-88-2	C00852	C16H18O9	354.09508499999998	Chlorogenic acid	Phenylpropanoids	+	5.27318	22180	0.00297406
67165@[M+H]+@RANK1	28831-65-4	C08745	C27H22O12	538.11113	Lithospermic acid	Phenylpropanoids	+	7.1162	22089.5	0.00296193
88554@[M+H]+@RANK1	10210-17-0		C9H12O2	152.08373	3-(4-Hydroxyphenyl)-1-propanol	Phenylpropanoids	+	3.0883	16854.5	0.00225998
68348@[M+H]+@RANK1	1963-36-6	C10475	C10H10O2	162.06808000000001	4-Methoxycinnamaldehyde	Phenylpropanoids	+	6.79732	16718.3	0.00224171
95343@[M+H]+@RANK1	30273-62-2		C12H16O4	224.10486	3,4,5-Trimethoxycinnamyl alcohol	Phenylpropanoids	+	10.4046	15377.5	0.00206193
64170@[M+H]+@RANK1	501-16-6	C01197	C9H8O4	180.04226	Trans-caffeic acid	Phenylpropanoids	+	3.30673	15107.1	0.00202567
65764@[M+H]+@RANK1	104-54-1	C02394	C9H10O	134.07316499999999	Cinnamyl alcohol	Phenylpropanoids	+	10.5567	13799.3	0.00185031
71477@[M+H]+@RANK1	482-45-1	C16976	C16H14O4	270.08920999999998	Isoimperatorin	Phenylpropanoids	+	12.0258	13538.5	0.00181534
68345@[M+H]+@RANK1	14534-61-3	C10468	C25H24O12	516.12678000000005	Isochlorogenic acid B;(1S,3R,4R,5R)-3,4-bis[[(E)-3-(3,4-dihydroxyphenyl)prop-2-enoyl]oxy]-1,5-dihydroxycyclohexane-1-carboxylic acid;3,4-Di-O-caffeoylquinic acid	Phenylpropanoids	+	6.6175	12902.2	0.00173002
64175@[M+H]+@RANK1	531-44-2	C01527	C16H18O9	354.09508499999998	Scopolin	Phenylpropanoids	+	9.98607	12404.3	0.00166326
87119@[M+H]+@RANK1	1241-87-8		C16H18O9	354.09508499999998	1-Caffeoylquinic acid	Phenylpropanoids	+	4.63233	12370.9	0.00165878
87897@[M+H]+@RANK1	60125-23-7		C9H8O2	148.05242999999999	3-(2-Hydroxyphenyl)-2-propenal	Phenylpropanoids	+	6.66932	11483.8	0.00153983
68331@[M+H]+@RANK1	2305-13-7	C10448	C10H14O3	182.09429499999999	Dihydroconiferyl alcohol	Phenylpropanoids	+	7.9889	10542.6	0.00141363
68320@[M+H]+@RANK1	5273-86-9	C10430	C12H16O3	208.10994500000001	beta-Asarone	Phenylpropanoids	+	4.94343	10431.9	0.00139878
89559@[M+H]+@RANK1	122-69-0		C18H16O2	264.11502999999999	Cinnamyl cinnamate	Phenylpropanoids	+	4.2631	9758.73	0.00130852
89485@[M+H]+@RANK1	178895-25-5		C24H26O13	522.13734499999998	Salviaflaside	Phenylpropanoids	+	7.1162	8486.23	0.0011379
90604@[M+H]+@RANK1	72943-88-5		C27H44O3	416.32904500000001	Octadecyl p-coumarate	Phenylpropanoids	+	12.0671	8411.68	0.0011279
68333@[M-H]-@RANK1	82854-37-3	C10450	C35H46O20	786.25824999999998	Echinacoside	Phenylpropanoids	-	5.35156	7149.35	0.000958638
68357@[M+H]+@RANK1	104777-68-6	C10485	C29H36O16	640.20033999999998	Plantamajoside	Phenylpropanoids	+	6.16878	7147.05	0.00095833
95459@[M+H]+@RANK1	61303-13-7		C29H36O15	624.20542499999999	Isoacteoside	Phenylpropanoids	+	6.62581	6264	0.000839924
69561@[M+H]+@RANK1	70-70-2	C13342	C9H10O2	150.06808000000001	1-(4-Hydroxyphenyl)propan-1-one	Phenylpropanoids	+	9.89965	6222.55	0.000834366
63104@[M+H]+@RANK1	140-10-3	C00423	C9H8O2	148.05242999999999	Cinnamic acid	Phenylpropanoids	+	2.83657	4887.38	0.000655336
71724@[M+H]+@RANK1	486-21-5	C17480	C11H10O5	222.05282500000001	Isofraxidin	Phenylpropanoids	+	4.24908	4312.94	0.000578311
68367@[M+H]+@RANK1	61276-17-3	C10501	C29H36O15	624.20542499999999	Verbascoside	Phenylpropanoids	+	6.14149	4111.04	0.000551239
44377@[M+H]+@RANK1	458-35-5;32811-40-8	C00590	C10H12O3	180.07864499999999	Coniferyl alcohol	Phenylpropanoids	+	3.27073	4008.76	0.000537524
64172@[M+H]+@RANK1	73263-62-4	C10434	C16H16O8	336.08452	5-O-Caffeoylshikimic acid	Phenylpropanoids	+	9.9525	3002.63	0.000402615
67564@[M+H]+@RANK1	482-44-0	C09269	C16H14O4	270.08920999999998	Imperatorin	Phenylpropanoids	+	8.89468	2959.43	0.000396823
68336@[M+H]+@RANK1	93-15-2	C10454	C11H14O2	178.09938	Methyleugenol	Phenylpropanoids	+	9.50638	1957.45	0.00026247
1201@[M+H]+@RANK1	2009-24-7	C00841	C11H6O4	202.02661000000001	Xanthotoxol	Phenylpropanoids	+	8.74288	1931.5	0.00025899
65903@[M+H]+@RANK1		C03080	C9H10O3	166.062995	4-Hydroxyphenyl-2-propionic acid	Phenylpropanoic acids	+	10.0868	12588.7	0.00168799
86690@[M+H]+@RANK1;86985@[M+H]+@RANK1;87085@[M+H]+@RANK1	23665-96-5;6903-07-7;13179-11-8		C22H32O2;C18H16O6	328.24023;328.09469000000001	Neogrifolin;Grifolin;Ugaxanthone	Phenols;Xanthones	+	13.7958	3129.81	0.000419669
4148@[M+H]+@RANK1;63105@[M+H]+@RANK1;88534@[M+H]+@RANK1	501-97-3;120-47-8;495-78-3	C01744;C01198	C9H10O3	166.062995	Phloretic acid;Ethylparaben;3-(2-Hydroxyphenyl)propanoic acid	Phenols;Phenylpropanoic acids	+	2.84044	1.4791e+06	0.198329
3277@[M-H]-@RANK1;STD_99-50-3@-@RANK1	99-50-3	C00230	C7H6O4	154.02661000000001;154.0266	Protocatechuic acid;protocatechuic acid	Phenols;flavonoids	-	3.43		0
61@[M+H]+@RANK1	104-14-3	C04227	C8H11NO2	153.078979	p-Octopamine	Phenols	+	3.83577	1.18732e+07	1.59204
3430@[M-H]-@RANK1	476-66-4	C10788	C14H6O8	302.00626999999997	Ellagic acid	Phenols	-	6.12296	3.55191e+06	0.476267
62451@[M+H]+@RANK1	123-08-0	C00633	C7H6O2	122.03677999999999	4-Hydroxybenzaldehyde	Phenols	+	1.90511	3.23275e+06	0.433472
44699@[M+H]+@RANK1	1194-98-5	C05585	C7H6O3	138.03169500000001	2,5-Dihydroxybenzaldehyde	Phenols	+	5.08547	1.68077e+06	0.22537
68616@[M+H]+@RANK1	17365-11-6	C10834	C14H16O10	344.07434999999998	3-Galloylquinic acid	Phenols	+	2.90368	917455	0.123019
44726@[M+H]+@RANK1	99-24-1		C8H8O5	184.03717499999999	Methyl gallate	Phenols	+	4.4436	668968	0.0897002
93381@[M+H]+@RANK1	13405-60-2		C13H16O10	332.07434999999998	beta-Glucogallin	Phenols	+	2.41698	507920	0.0681056
65@[M+H]+@RANK1	5001-33-2	C05588	C10H15NO3	197.10519400000001	Metanephrine	Phenols	+	2.13168	382680	0.0513126
94498@[M+H]+@RANK1	57726-26-8		C9H12O2	152.08373	4-(Ethoxymethyl)phenol	Phenols	+	2.6294	324544	0.0435173
87991@[M+H]+@RANK1	79559-59-4		C19H20O	264.15141499999999	1,7-Diphenyl-4-hepten-3-one	Phenols	+	5.89982	305235	0.0409282
95053@[M-H]-@RANK1	143615-75-2		C21H32O6	380.21989000000002	Diacetoxy-6-gingerdiol	Phenols	-	4.50777	279805	0.0375183
89151@[M+H]+@RANK1	100667-52-5		C19H20O2	280.14632999999998	7-(4-Hydroxyphenyl)-1-phenyl-4-hepten-3-one	Phenols	+	12.5318	272293	0.0365111
89164@[M+H]+@RANK1	69120-06-5		C19H18O4	310.12051000000002	Moracin C	Phenols	+	13.9867	208051	0.0278971
44468@[M+H]+@RANK1	479-20-9		C19H18O8	374.10016999999999	Atranorin	Phenols	+	5.25558	179616	0.0240843
66508@[M+H]+@RANK1	933-99-3	C06728	C8H10O2	138.06808000000001	3-Ethyl-1,2-benzenediol	Phenols	+	0.7387	176312	0.0236412
58358@[M+H]+@RANK1	100-52-7	C00261	C7H6O	106.041865	Benzaldehyde	Phenols	+	2.81978	147293	0.0197502
1297@[M+H]+@RANK1	65-85-0	C00180	C7H6O2	122.03677999999999	Benzoic acid	Phenols	+	5.95015	145984	0.0195747
68615@[M+H]+@RANK1	533-31-3	C10832	C7H6O3	138.03169500000001	Sesamol	Phenols	+	3.34005	141604	0.0189873
64196@[M+H]+@RANK1	22608-11-3	C17742	C20H18O5	338.11542500000002	Demethoxycurcumin	Phenols	+	4.91037	130870	0.017548
69949@[M+H]+@RANK1	620-92-8	C14298	C13H12O2	200.08373	4,4'-Methylenediphenol	Phenols	+	8.72735	130327	0.0174753
89558@[M+H]+@RANK1	1504-74-1		C10H10O2	162.06808000000001	o-Methoxycinnamaldehyde	Phenols	+	11.5972	123498	0.0165595
58136@[M+H]+@RANK1	3316-09-4	C02235	C6H5NO4	155.02185900000001	4-Nitrocatechol	Phenols	+	1.24218	113358	0.0151999
5785@[M+H]+@RANK1	1198-84-1	C11527	C8H8O4	168.04226	p-Hydroxymandelic acid	Phenols	+	3.35683	109942	0.0147418
5671@[M+H-H2O]+@RANK1	611-71-2	C01983	C8H8O3	152.04734500000001	Mandelic acid	Phenols	+	11.5972	91597.9	0.0122821
71466@[M+H]+@RANK1	62499-27-8	C16964	C13H18O7	286.105255	Gastrodin	Phenols	+	2.534	85336.3	0.0114425
87907@[M+H]+@RANK1	101-86-0		C15H20O	216.15141499999999	alpha-Hexylcinnamaldehyde	Phenols	+	8.70532	78471.9	0.0105221
65561@[M+H]+@RANK1	87-66-1	C01108	C6H6O3	126.031695	Pyrogallol;1,2,3-Trihydroxybenzene	Phenols	+	3.52465	77460.3	0.0103865
2256@[M+H]+@RANK1	530-57-4	C10833	C9H10O5	198.05282500000001	Syringic acid	Phenols	+	3.5697	74707.8	0.0100174
4150@[M+H]+@RANK1	621-37-4	C05593	C8H8O3	152.04734500000001	3-Hydroxyphenylacetic acid	Phenols	+	5.0645	74558.2	0.00999732
58313@[M+H]+@RANK1	58253-27-3;23513-14-6	C10462	C17H26O4	294.18311	6-Gingerol; 6-Gingerol;[6]-Gingerol;Gingerol	Phenols	+	11.9862	64245.5	0.00861451
89218@[M+H]+@RANK1	1034-01-1		C15H22O5	282.146725	Octyl Gallate	Phenols	+	12.9734	61484.2	0.00824426
5471@[M+H]+@RANK1	121-34-6	C06672	C8H8O4	168.04226	Vanillic acid	Phenols	+	3.7764	59850.5	0.0080252
88219@[M+H]+@RANK1	91-16-7		C8H10O2	138.06808000000001	1,2-Dimethoxybenzene	Phenols	+	0.755483	59018.7	0.00791367
92372@[M+H]+@RANK1	289030-99-5		C17H20O5	304.13107500000001	Oleocanthal	Phenols	+	12.4028	57119.2	0.00765897
65893@[M+H]+@RANK1	119-67-5	C03057	C8H6O3	150.03169500000001	2-Carboxybenzaldehyde	Phenols	+	3.07152	45779.1	0.0061384
68521@[M+H]+@RANK1	72520-92-4	C10715	C20H28O12	460.15807999999998	Paeonolide	Phenols	+	12.0671	45092.9	0.00604639
44831@[M-H]-@RANK1	58864-81-6;1721-51-3	C14153	C29H44O2	424.33413000000002	Alpha-Tocotrienol	Phenols	-	7.49602	43262	0.00580089
68016@[M+H]+@RANK1	19902-91-1	C09926	C15H16O5	276.09977500000002	Dihydromethysticin	Phenols	+	11.9665	40022.2	0.00536647
68576@[M+H]+@RANK1	501-26-8	C10785	C21H34O	302.260965	Cardanol (C15:1)	Phenols	+	12.6881	38041.7	0.00510092
6217@[M+H]+@RANK1	90-05-1	C15572;C01502	C7H8O2	124.05243	Guaiacol	Phenols	+	5.62252	30980.1	0.00415404
71736@[M+H]+@RANK1	23513-15-7	C17496	C21H34O4	350.24570999999997	10-Gingerol	Phenols	+	12.4352	28789.7	0.00386033
87365@[M+H]+@RANK1	70110-59-7		C27H48O2	404.36543	5-Heneicosylresorcinol	Phenols	+	12.0504	27256.7	0.00365478
89532@[M+H]+@RANK1	469-32-9		C20H20O14	484.08530999999999	Hamamelitannin	Phenols	+	12.2853	23940.8	0.00321016
69025@[M+H]+@RANK1	498-02-2	C11380	C9H10O3	166.062995	Acetovanillone	Phenols	+	5.23652	23539.1	0.0031563
58316@[M+H]+@RANK1	36062-04-1		C21H24O6	372.15728999999999	Tetrahydrocurcumin	Phenols	+	9.38188	22472.9	0.00301334
86292@[M-H]-@RANK1	76060-35-0		C17H22O4	290.15181000000001	1-Dehydro-6-gingerdione	Phenols	-	4.96927	22200.6	0.00297682
53841@[M+H]+@RANK1	490-23-3	C14154	C28H42O2	410.31848000000002	Beta-Tocotrienol	Phenols	+	12.1846	20247.2	0.00271489
91684@[M+H]+@RANK1	101383-35-1		C34H24O10	592.13694999999996	Mulberrofuran Q	Phenols	+	13.2755	18807	0.00252178
68062@[M+H]+@RANK1	500-62-9	C09980	C15H14O4	258.08920999999998	Yangonin	Phenols	+	12.1175	18715.6	0.00250953
70954@[M+H]+@RANK1	140-11-4	C15513	C9H10O2	150.06808000000001	Benzyl acetate	Phenols	+	10.8588	17565.1	0.00235526
70177@[M+H]+@RANK1	105-67-9	C14582	C8H10O	122.073165	2,4-Dimethylphenol	Phenols	+	10.5567	16407.3	0.00220001
87315@[M+H]+@RANK1	35176-46-6		C25H44O2	376.33413000000002	5-Nonadecylresorcinol	Phenols	+	9.01267	16007.5	0.00214641
71442@[M+H]+@RANK1	501-92-8	C16930	C9H10O	134.07316499999999	Chavicol	Phenols	+	10.5735	14282	0.00191504
87107@[M+H]+@RANK1	56684-87-8		C15H16O3	244.10994500000001	Batatasin III	Phenols	+	8.72735	13715	0.001839
43945@[M-H]-@RANK1	477-90-7	C09919	C14H16O9	328.07943499999999	Bergenin	Phenols	-	4.34603	12539.3	0.00168136
53239@[M+H]+@RANK1	29700-22-9	C10273	C14H12O4	244.07355999999999	Oxyresveratrol	Phenols	+	8.74413	12478	0.00167314
44723@[M+H]+@RANK1	122-03-2	C06577	C10H12O	148.08881500000001	4-Isopropylbenzaldehyde	Phenols	+	10.5567	11655	0.00156278
230@[M+H]+@RANK1	148-03-8	C14152	C28H48O2	416.36543	Beta-Tocopherol	Phenols	+	12.0702	9914.09	0.00132936
71735@[M+H]+@RANK1	23513-08-8	C17495	C19H30O4	322.21440999999999	8-Gingerol;8-GINGEROL	Phenols	+	9.06302	9595.93	0.00128669
44039@[M+H]+@RANK1	7695-91-2	C13202	C31H52O3	472.39164499999998	DL-alpha-Tocopherylacetate	Phenols	+	13.3697	9581.72	0.00128479
71703@[M+H]+@RANK1	18483-17-5	C17458	C27H24O18	636.09627	1,3,6-Tri-O-galloylglucose	Phenols	+	5.79035	9417.12	0.00126272
53235@[M+H]+@RANK1	29884-49-9	C10245	C20H22O9	406.12638500000003	Astringin	Phenols	+	11.5972	9168.34	0.00122936
41021@[M-H]-@RANK1	480-56-8	C02868	C16H14O7	318.07395500000001	Lecanoric acid	Phenols	-	0.657067	8879.18	0.00119059
93288@[M+H]+@RANK1	6178-44-5		C12H16O5	240.09977499999999	Ethyl 3,4,5-trimethoxybenzoate	Phenols	+	0.529283	8852.97	0.00118707
53241@[M+H]+@RANK1	35302-70-6	C10276	C15H14O2	226.09938	(E)-3-Hydroxy-5-methoxystilbene	Phenols	+	8.74413	8424.02	0.00112955
93862@[M+H]+@RANK1	58762-96-2		C21H24O8	404.14711999999997	Pinostilbenoside	Phenols	+	11.1902	8037.8	0.00107777
43728@[M+H]+@RANK1;68041@[M+H]+@RANK1	532-48-9;3785-24-8	C09954	C13H12O3	216.07864499999999	Euparin;Nepodin	Phenols	+	8.7416	7766.13	0.00104134
3262@[M+H]+@RANK1	99-06-9	C00587	C7H6O3	138.03169500000001	3-Hydroxybenzoic acid	Phenols	+	8.39115	7623.21	0.00102218
67222@[M+H]+@RANK1	68978-04-1	C08846	C25H28O4	392.19875999999999	Mulberrofuran A	Phenols	+	13.2252	7546.11	0.00101184
68217@[M+H]+@RANK1	69065-16-3	C10283	C19H20O4	312.13616000000002	4'-Prenyloxyresveratrol	Phenols	+	11.849	7470.74	0.00100173
44832@[M-H]-@RANK1	14101-61-2	C14155	C28H42O2	410.31848000000002	Gamma-Tocotrienol	Phenols	-	5.03643	6900.07	0.000925213
87203@[M+H]+@RANK1	32492-74-3		C21H24O5	356.162375	Myricanone	Phenols	+	10.4895	6867.17	0.000920801
94844@[M+H]+@RANK1	38412-47-4		C11H10O3	190.062995	Altechromone A	Phenols	+	8.24692	6595.71	0.000884402
93199@[M+H]+@RANK1	70110-60-0		C29H52O2	432.39672999999999	5-Tricosyl-1,3-benzenediol	Phenols	+	13.8461	6057.57	0.000812244
71737@[M+H]+@RANK1	122-48-5	C17497	C11H14O3	194.09429499999999	Zingerone	Phenols	+	4.59877	5962.25	0.000799463
68318@[M+H]+@RANK1	52946-22-2	C10426	C13H14O4	234.08921000000001	1'-Acetoxychavicol acetate	Phenols	+	10.5509	5639.93	0.000756244
68020@[M+H]+@RANK1	65408-91-5	C09930	C13H12O4	232.07355999999999	Altholactone	Phenols	+	10.5567	5263.5	0.000705769
87225@[M+H]+@RANK1	56252-05-2		C20H14O2	286.09938	2-O-Methylanigorufone	Phenols	+	7.56933	5037.74	0.000675498
86906@[M+H]+@RANK1	15794-92-0	C09984	C18H22NO	268.17013900000001	N-(p-Hydroxyphenethyl)actinidine	Phenols	+	9.86858	4991.87	0.000669346
58200@[M+H]+@RANK1	17592-23-3	C05583	C9H10O4	182.05790999999999	3-Methoxy-4-hydroxyphenylglycolaldehyde	Phenols	+	7.9889	3352.28	0.000449498
68578@[M+H]+@RANK1	91-10-1	C10787	C8H10O3	154.062995	Syringol	Phenols	+	4.9512	3037.66	0.000407311
85151@[M+H]+@RANK1	587-63-3		C14H16O3	232.10994500000001	Dihydrokavain	Phenols	+	10.4224	3021.25	0.000405111
225@[M+H]+@RANK1	59-02-9	C02477	C29H50O2	430.38108	alpha-Tocopherol	Phenols	+	13.3658	2951.41	0.000395747
58317@[M+H]+@RANK1	23094-69-1	C10219	C26H20O18	620.06497000000002	Corilagin	Phenols	+	8.44205	2948.93	0.000395415
94834@[M+H]+@RANK1	123702-97-6		C19H18O5	326.11542500000002	Moracin O	Phenols	+	9.5204	2939.67	0.000394173
43797@[M-H]-@RANK1	489-50-9		C22H16O12	472.06418000000002	Fumarprotocetraric acid	Phenols	-	4.8496	2830.5	0.000379534
67345@[M+H]+@RANK1	20628-09-5	C09005	C14H16O3	232.10994500000001	Encecalin	Phenols	+	10.5645	2705.93	0.000362831
63629@[M+H]+@RANK1	21401-21-8	C01855	C14H17NO7	311.100504	Taxiphyllin	Phenols	+	13.7622	2588.12	0.000347035
6979@[M-H]-@RANK1	501-36-0	C03582	C14H12O3	228.07864499999999	Resveratrol	Phenols	-	7.89381	2152.27	0.000288593
44833@[M-H]-@RANK1	25612-59-3	C14156	C27H40O2	396.30282999999997	Delta-Tocotrienol	Phenols	-	11.501	2110.29	0.000282963
232@[M-H]-@RANK1	119-13-1	C14151	C27H46O2	402.34978000000001	(+)-Delta-Tocopherol;delta-Tocopherol	Phenols	-	11.2378	2051.41	0.000275069
7029@[M+H]+@RANK1	10083-24-6	C05901	C14H12O4	244.07355999999999	Piceatannol	Phenols	+	10.4895	1820.5	0.000244106
71377@[M-H]-@RANK1	641-38-3	C16838	C14H10O5	258.05282499999998	Alternariol	Phenols	-	13.6393	911.636	0.000122239
95611@[M+H]+@RANK1	41514-64-1		C15H22O9	346.12638500000003	Koaburaside monomethyl ether	Phenols	+	11.6481	702.796	9.42362e-05
93797@[M+H]+@RANK1	65995-64-4		C34H22O22	782.06028000000003	Punicalin	Phenols	+	0.577383	574.533	7.70376e-05
41189@[M-H]-@RANK1	303-45-7	C07667	C30H30O8	518.19407000000001	Gossypol	Phenols	-	10.5932	571.228	7.65945e-05
41032@[M+H]+@RANK1	13956-29-1	C07578	C21H30O2	314.22458	Cannabidiol	Phenols	+	11.755		0
68364@[M+H]+@RANK1	501-13-3	C10497	C14H20N2O3	264.14739300000002	N-Feruloyl putrescine	Phenolamides	+	4.33173	61587.1	0.00825805
72157@[M+H]+@RANK1	34136-53-3	C18326	C13H18N2O2	234.13682800000001	N-p-Coumaroyl putrescine	Phenolamides	+	4.1624	3936.35	0.000527815
2956@[M+H]+@RANK1	738-70-5	C01965	C14H18N4O3	290.13789100000002	Trimethoprim	Phenol ethers	+	5.08325	3.61421e+06	0.48462
3005@[M+H]+@RANK1	93413-69-5	C07187	C17H27NO2	277.20417900000001	Venlafaxine	Phenol ethers	+	13.7345	1512.55	0.000202813
43294@[M+H]+@RANK1	76-41-5	C08019	C17H19NO4	301.13140900000002	Oxymorphone	Phenanthrenes and derivatives	+	11.1842	508543	0.0681892
43305@[M+H]+@RANK1	634-03-7	C07904	C12H17NO	191.13101399999999	Phendimetrazine	Oxazinanes	+	10.5637	6159.71	0.00082594
58355@[M+H]+@RANK1		C05595	C13H15NO6	281.08993900000002	4-Hydroxyphenylacetylglutamic acid	Others	+	12.9902	1.13962e+07	1.52808
69785@[M+H]+@RANK1		C14086	C11H10O4	206.05790999999999	2-Hydroxy-3-methylbenzalpyruvate	Others	+	5.06868	1.2243e+06	0.164163
68856@[M+H]+@RANK1	620-02-0	C11115	C6H6O2	110.03677999999999	5-Methyl-2-furaldehyde	Others	+	0.755483	1.16404e+06	0.156083
85349@[M+H]+@RANK1	148553-50-8		C8H17NO2	159.12592900000001	Pregabalin	Others	+	0.68835	938450	0.125834
94742@[M+H]+@RANK1	123-66-0		C8H16O2	144.11502999999999	Ethyl caproate	Others	+	0.7377	494004	0.0662397
69416@[M+H]+@RANK1	108-64-5	C12290	C7H14O2	130.09938	Ethyl isovalerate	Others	+	1.19058	253563	0.0339996
140@[M+H]+@RANK1	149-32-6	C00503	C4H10O4	122.05791000000001	Erythritol	Others	+	6.16642	183715	0.0246338
71436@[M+H]+@RANK1	551-08-6	C16924	C12H12O2	188.08373	3-Butylidenephthalide	Others	+	8.74413	166635	0.0223436
71640@[M+H]+@RANK1		C17366	C7H11NO4	173.06880899999999	(2S,5S)-trans-Carboxymethylproline	Others	+	1.37645	134132	0.0179854
66928@[M+H]+@RANK1	2179-57-9	C08369	C6H10S2	146.022392	Diallyl disulfide	Others	+	0.678083	90697.6	0.0121614
71587@[M+H]+@RANK1	589-98-0	C17144	C8H18O	130.13576499999999	3-Octyl alcohol	Others	+	1.2254	74738.9	0.0100216
44920@[M+H]+@RANK1	162359-56-0		C19H33NO2	307.25112899999999	Fingolimod hydrochloride	Others	+	13.1077	67955.8	0.00911202
87730@[M+H]+@RANK1	3301-94-8		C9H16O2	156.11502999999999	Delta-Nonalactone	Others	+	0.529283	64694.9	0.00867477
36461@[M+H]+@RANK1	557-61-9	C08387	C28H58O	410.44876499999998	1-Octacosanol	Others	+	13.2026	47450.8	0.00636255
65739@[M+H]+@RANK1		C02253	C12H18N4O	234.14806100000001	Benzoylagmatine	Others	+	10.5567	45263.8	0.00606931
65913@[M+H]+@RANK1		C03142	C12H17NO5	255.11067399999999	N-D-Glucosylarylamine	Others	+	2.68552	44333.4	0.00594455
91804@[M+H]+@RANK1	710-04-3		C11H20O2	184.14633000000001	Undecanolactone	Others	+	0.570867	43130.6	0.00578327
67623@[M+H]+@RANK1	19906-72-0	C09350	C15H22O2	234.16198	Bakkenolide A	Others	+	11.849	40920.6	0.00548694
89890@[M+H]+@RANK1	112-63-0		C19H34O2	294.25587999999999	Methyl linoleate	Others	+	12	38510	0.0051637
6426@[M+H]+@RANK1		C03239	C6H11NO3	145.073894	6-Amino-2-oxohexanoate	Others	+	0.772267	37996.5	0.00509485
69786@[M+H]+@RANK1	824-42-0	C14087	C8H8O2	136.05242999999999	3-Methylsalicylaldehyde	Others	+	10.5567	36763.2	0.00492948
71361@[M+H]+@RANK1	18234-46-3	C16811	C12H10O4	218.05790999999999	Baldrinal	Others	+	8.35287	35519.1	0.00476267
87144@[M+H]+@RANK1	23800-56-8		C12H16O4	224.10486	Pogostone	Others	+	4.9512	33355.3	0.00447253
66873@[M+H]+@RANK1	556-27-4	C08265	C6H11NO3S	177.045965	Alliin	Others	+	4.59877	32195.2	0.00431698
36476@[M+H]+@RANK1	81203-57-8	C17447	C17H24O	244.182715	Panaxynol	Others	+	12.5661	30885.1	0.00414131
73313@[M+H]+@RANK1		C19715	C9H11NO4	197.06880899999999	N,N-Dihydroxy-L-phenylalanine	Others	+	2.31478	28356.1	0.0038022
362@[M+H]+@RANK1	1492-23-5	C01118	C8H13NO6	219.07428899999999	O-Succinyl-L-homoserine	Others	+	2.28037	27011.6	0.00362191
66140@[M+H]+@RANK1		C04210	C8H16N2O4	204.111008	N5-(L-1-Carboxyethyl)-L-ornithine	Others	+	2.9876	19897.7	0.00266804
89800@[M+H]+@RANK1	623-17-6		C7H8O3	140.04734500000001	Furfuryl acetate	Others	+	5.47147	19613.9	0.00262998
103@[M+H]+@RANK1	513-86-0;53584-56-8	C00810;C00466	C4H8O2	88.052430000000001	(R)-Acetoin	Others	+	0.5281	17178.5	0.00230341
65735@[M+H]+@RANK1	636-78-2	C02236	C7H6O5S	201.993596	4-Sulfobenzoate	Others	+	4.68268	16907.1	0.00226703
63531@[M+H]+@RANK1		C11588	C9H12O4	184.07355999999999	cis-3-(Carboxy-ethyl)-3,5-cyclo-hexadiene-1,2-diol	Others	+	4.8505	14963.7	0.00200645
564@[M+H]+@RANK1	55079-83-9	D02754	C21H26O3	326.18819500000001	Acitretin	Others	+	7.47013	13930.5	0.00186791
72158@[M+H]+@RANK1	2134-91-0	C18338	C9H8O6	212.03209000000001	5-Carboxyvanillic acid	Others	+	3.52165	13908.9	0.00186501
62029@[M+H]+@RANK1	538-23-8	C13044	C27H50O6	470.36074000000002	1,2,3-Tri-n-Octanoylglycerol	Others	+	10.5735	11973.4	0.00160548
6383@[M+H]+@RANK1	621-44-3		C9H10N2O5	226.05897300000001	3-Nitro-L-tyrosine	Others	+	8.72735	9550.83	0.00128065
71362@[M+H]+@RANK1	67910-07-0	C16812	C15H16O4	260.10485999999997	Homobaldrinal	Others	+	10.0029	9528.02	0.00127759
63526@[M+H]+@RANK1		C04044	C9H10O4	182.05790999999999	3-(2,3-Dihydroxyphenyl)propanoate	Others	+	7.9889	9526.12	0.00127733
64520@[M+H]+@RANK1		C17237	C11H14N2O3S	254.07251400000001	S-(Phenylacetothiohydroximoyl)-L-cysteine	Others	+	11.5637	9452.56	0.00126747
88798@[M+H]+@RANK1	25956-17-6		C18H16N2O8S2	452.03480999999999	Allura Red AC	Others	+	5.96845	9145.71	0.00122632
58318@[M+H]+@RANK1	4478-93-7		C6H11NOS2	177.02820600000001	Sulforaphane	Others	+	0.66155	8626.65	0.00115673
91474@[M+H]+@RANK1	20279-06-5		C19H31NO3	321.23039399999999	Homodihydrocapsaicin I	Others	+	13.3091	8519.8	0.0011424
89783@[M+H]+@RANK1	10284-63-6	C03844	C7H14O6	194.07903999999999	D-Pinitol	Others	+	0.617182	7327.03	0.000982462
64361@[M+H]+@RANK1	483-44-3	C05174	C19H19NO4	325.13140900000002	Cheilanthifoline	Others	+	14.1314	5564.33	0.000746107
69790@[M+H]+@RANK1	162794-83-4	C14095	C11H8O6	236.03209000000001	2-Hydroxy-3-carboxybenzalpyruvate	Others	+	11.1273	5349.66	0.000717322
71165@[M+H]+@RANK1		C16264	C13H10O6	262.04773999999998	2-Hydroxy-6-oxo-6-(2-carboxyphenyl)-hexa-2,4-dienoate	Others	+	8.72735	5151.31	0.000690726
66510@[M+H]+@RANK1		C06731	C8H10O4	170.05790999999999	1,2-Dihydroxy-6-methylcyclohexa-3,5-dienecarboxylate	Others	+	4.19597	4794.09	0.000642827
63360@[M+H]+@RANK1	85551-10-6	C01226	C18H28O3	292.203845	12-OPDA	Others	+	11.3958	4598.66	0.000616623
66696@[M+H]+@RANK1	539-86-6	C07600	C6H10OS2	162.01730699999999	Allicin	Others	+	10.5735	4188.36	0.000561607
93750@[M+H]+@RANK1	71305-89-0		C12H14O	174.104465	6(1H)-Azulenone, 2,3-dihydro-1,4-dimethyl	Others	+	8.72735	4128.97	0.000553643
66962@[M+H]+@RANK1	83327-20-2	C08422	C16H20N2O10S2	464.05594000000002	4-Hydroxyglucobrassicin	Others	+	6.06763	3554.49	0.000476612
44374@[M+H]+@RANK1	544-62-7	C13858	C21H44O3	344.32904500000001	4-Oxadocosane-1,2-diol	Others	+	2.63743	3371.87	0.000452125
64528@[M+H]+@RANK1	20196-67-2	C08426	C14H19NO10S2	425.04504100000003	Sinalbin	Others	+	13.2252	3292.21	0.000441445
93263@[M+H]+@RANK1	64032-49-1		C20H24O9	408.14203500000002	Torachrysone 8-O-glucoside	Others	+	12.3003	3140.55	0.000421108
44093@[M-H]-@RANK1	313-67-7	C08469	C17H11NO7	341.05355400000002	Aristolochic acid A	Others	-	3.47757	3058.56	0.000410115
45489@[M+H]+@RANK1	138112-76-2		C15H17NO2	243.12592900000001	Agomelatine	Others	+	10.0029	2265.63	0.000303792
64856@[M+H]+@RANK1	133343-34-7		C15H24N2O7S	376.130424	Lactacystin	Others	+	8.99588	1482.62	0.000198801
68201@[M+H]+@RANK1	87530-30-1	C10257	C15H14O3	242.09429499999999	Lusianthridin	Others	+	9.98607	906.269	0.000121519
43612@[M-H]-@RANK1	6659-45-6		C23H24O6	396.15728999999999	Dihydrorotenone	Others	-	11.7983	511.454	6.85795e-05
3857@[M+H]+@RANK1	555-44-2		C51H98O6	806.73634000000004	Tripalmitin	Others	+	12.5779		0
66960@[M+H]+@RANK1	21414-41-5	C08419	C12H23NO10S3	437.04841199999998	Glucoraphanin	Others	+	8.72735		0
66919@[M+H]+@RANK1	71933-54-5	C08340	C11H17NO7	275.100504	Sarmentosin	Others	+	10.5645		0
57996@[M+H]+@RANK1		C15516	C26H45NO7S	515.29167500000005	Taurohyocholate	Others	+	11.4294		0
3585@[M+NA]+@RANK1	1109-28-0	C01835	C18H32O16	504.16904	Maltotriose	Organooxygen compounds	+	1.22643	3.10021e+06	0.4157
155@[M-H]-@RANK1	2255-14-3	C00446;C03384	C6H13O9P	260.02972199999999	Galactose 1-phosphate	Organooxygen compounds	-	0.64585	1.99051e+06	0.266902
6951@[M+NA]+@RANK1	10094-58-3;470-55-3	C01613	C24H42O21	666.22186499999998	Stachyose	Organooxygen compounds	+	0.727683	897619	0.120359
379@[M+NA]+@RANK1	59-56-3	C00103	C6H13O9P	260.02972199999999	Glucose 1-phosphate	Organooxygen compounds	+	12.9983	661151	0.0886521
58549@[M+H]+@RANK1		C03267	C6H13O9P	260.02972199999999	Beta-D-Fructose 2-phosphate	Organooxygen compounds	+	0.749217	638050	0.0855545
44694@[M+NA]+@RANK1	470-69-9	C03661	C18H32O16	504.16904	1-Kestose	Organooxygen compounds	+	0.738167	436180	0.0584862
592@[M+H]+@RANK1	18883-66-4	C07313	C8H15N3O7	265.091002	Streptozotocin	Organooxygen compounds	+	0.71665	174121	0.0233475
138@[M-H]-@RANK1	512-69-6	C00492	C18H32O16	504.16904	Raffinose	Organooxygen compounds	-	1.30527	154843	0.0207626
267@[M-H]-@RANK1	63-42-3	C00243	C12H22O11	342.11621500000001	Alpha-Lactose	Organooxygen compounds	-	4.52867	106078	0.0142237
63624@[M+H]+@RANK1	554-35-8	C01594	C10H17NO6	247.10558900000001	Linamarin	Organooxygen compounds	+	0.705133	95226.6	0.0127687
3755@[M+H]+@RANK1;63118@[M+H]+@RANK1	492-61-5;492-62-6	C00221;C00267	C6H12O6	180.06339	Beta-D-Glucose;alpha-D-Glucose	Organooxygen compounds	+	3.27292	66598.7	0.00893004
61672@[M+H]+@RANK1	20605-81-6	C03033	C27H40O11	540.25706500000001	Tetrahydroaldosterone-3-glucuronide	Organooxygen compounds	+	0.721917	64166	0.00860386
69550@[M+H]+@RANK1	7585-39-9	C13183	C42H70O35	1134.3697749999999	Betadex	Organooxygen compounds	+	0.71115	52343.3	0.00701857
3479@[M-H]-@RANK1	99-20-7	C01083	C12H22O11	342.11621500000001	Trehalose	Organooxygen compounds	-	4.54617	49084.2	0.00658157
367@[M-H]-@RANK1	53411-70-4	C00345	C6H13O10P	276.02463699999998	6-Phosphogluconic acid	Organooxygen compounds	-	1.04252	42620	0.00571481
5987@[M+NA]+@RANK1		C00275	C6H13O9P	260.02972199999999	Mannose 6-phosphate	Organooxygen compounds	+	13.0278	37830.3	0.00507256
61676@[M+H]+@RANK1;61677@[M+H]+@RANK1	77463-72-0;77463-71-9	C03033	C15H17NO8	339.09541899999999	6-Hydroxy-5-methoxyindole glucuronide;5-Hydroxy-6-methoxyindole glucuronide	Organooxygen compounds	+	5.13582	37602.7	0.00504204
66516@[M+H]+@RANK1	877-95-2	C06746	C10H13NO	163.09971400000001	Quinic acid	Organooxygen compounds	+	8.62665	34793.9	0.00466543
61662@[M+H]+@RANK1	115075-59-7	C03033	C19H26O8	382.16277000000002	1-(alpha-Methyl-4-(2-methylpropyl)benzeneacetate)-beta-D-Glucopyranuronic acid	Organooxygen compounds	+	12.1846	24520	0.00328782
147@[M-H]-@RANK1	488-69-7	C00354	C6H14O12P2	339.99605400000002	Fructose 1,6-bisphosphate	Organooxygen compounds	-	0.7554	22802.9	0.00305758
63147@[M+H-H2O]+@RANK1	5894-59-7	C02273	C12H18O13	370.07474500000001	4-O-alpha-D-Galactopyranuronosyl-D-galacturonic acid	Organooxygen compounds	+	11.4294	21367.6	0.00286513
63232@[M+H]+@RANK1	35061-50-8	C01674	C16H28N2O11	424.16931299999999	N,N'-diacetylchitobiose	Organooxygen compounds	+	0.7655	19621.9	0.00263105
44877@[M+H]+@RANK1	643-10-7;87-89-8	C00137	C6H12O6	180.06339	Inositol	Organooxygen compounds	+	9.93572	15850.3	0.00212533
3429@[M+H]+@RANK1	1746-32-3	C00357	C8H16NO9P	301.05627099999998	N-Acetyl-D-glucosamine 6-phosphate	Organooxygen compounds	+	5.50072	14044.4	0.00188318
410@[M-H]-@RANK1	74465-19-3	C01220	C6H14O12P2	339.99605400000002	1D-Myo-inositol 1,4-bisphosphate	Organooxygen compounds	-	0.7554	13601	0.00182372
61643@[M+H]+@RANK1	56162-46-0	C03033	C27H42O11	542.27271499999995	Cortolone-3-glucuronide	Organooxygen compounds	+	12.3021	12868.5	0.0017255
62459@[M+H-H2O]+@RANK1	13137-52-5	C01112	C5H11O8P	230.01915700000001	D-Arabinose 5-phosphate	Organooxygen compounds	+	6.29383	12779.8	0.0017136
4005@[M+H]+@RANK1	586-60-7	C07881	C18H27NO2	289.20417900000001	Dyclonine	Organooxygen compounds	+	5.96135	12586.7	0.00168772
3390@[M-H]-@RANK1	3616-42-0	C00352	C6H14NO8P	259.045706	Glucosamine 6-phosphate	Organooxygen compounds	-	2.5011	11456.2	0.00153614
45856@[M+H]+@RANK1	473-81-4	C00258	C3H6O4	106.02661000000001	Glyceric acid	Organooxygen compounds	+	0.554083	10493.3	0.00140703
44136@[M+H]+@RANK1	31282-04-9	C01925	C20H37N3O13	527.23264200000006	Hygromycin B	Organooxygen compounds	+	4.47933	5319.21	0.000713239
568@[M-H]-@RANK1	320-67-2	C11262	C8H12N4O5	244.080771	Azacitidine	Organooxygen compounds	-	2.58403	4584.27	0.000614693
62397@[M+H]+@RANK1		C15497	C11H16N2O5	256.10592300000002	1-(beta-D-Ribofuranosyl)-1,4-dihydronicotinamide	Organooxygen compounds	+	2.803	2871.98	0.000385096
6026@[M+NA]+@RANK1	321-02-8	C01185	C11H14NO9P	335.04062099999999	Nicotinic acid mononucleotide	Organooxygen compounds	+	5.65608	2225.98	0.000298475
61661@[M+H]+@RANK1;61674@[M+H]+@RANK1		C03033	C34H52O8	588.36622	25-Hydroxyvitamin D2-25-glucuronide;25-Hydroxyvitamin D2 25-(beta-glucuronide)	Organooxygen compounds	+	13.6951	2219.83	0.000297651
64944@[M+H]+@RANK1	121-69-7	C02846	C8H11N	121.08914900000001	N,N-Dimethylaniline	Organonitrogen compounds	+	2.73587	1.28145e+06	0.171827
52@[M+H]+@RANK1	541-15-1	C00318	C7H15NO3	161.10519400000001	L-Carnitine	Organonitrogen compounds	+	0.68835	134339	0.0180131
278@[M+H]+@RANK1	7418-61-3	C00576	C5H11NO	101.084064	Betaine aldehyde	Organonitrogen compounds	+	0.753433	39881.6	0.00534762
76@[M+H]+@RANK1	487-90-1	C00931	C10H14N2O4	226.095358	Porphobilinogen	Organonitrogen compounds	+	1.58737	39160.8	0.00525097
392@[M+H]+@RANK1	123-78-4	C00319	C18H37NO2	299.28242899999998	Sphingosine	Organonitrogen compounds	+	11.9476	6684.18	0.000896264
7017@[M+H]+@RANK1	151-18-8	C05670	C3H6N2	70.053098000000006	Beta-Aminopropionitrile	Organonitrogen compounds	+	0.7387	6406.28	0.000859001
34487@[M-H]-@RANK1	119567-63-4	C13914	C20H41NO2	327.31372900000002	N,N-Dimethylsphingosine	Organonitrogen compounds	-	8.3824	2011.61	0.000269732
81@[M+H]+@RANK1	635-65-4	C00486	C33H36N4O6	584.26348599999994	Bilirubin	Organoheterocyclic compounds	+	12.2014	16613.2	0.00222762
3300@[M+H]+@RANK1	499-12-7;585-84-2	C00417	C6H6O6	174.01643999999999	cis-Aconitic acid	Organic acids and derivatives	+	1.4555	800186	0.107295
126@[M-H]-@RANK1	1077-28-7;62-46-4	C00725	C8H14O2S2	206.043522	Lipoic acid	Organic acids and derivatives	-	4.9015	7859.53	0.00105386
3231@[M+H]+@RANK1	7664-38-2	C00009	H3O4P	97.976896999999994	Phosphoric acid	Organic acids	+	0.64835	6.20732e+06	0.832323
44803@[M+H]+@RANK1	14639-25-9;98-98-6	C10164	C6H5NO2	123.03202899999999	2-Picolinic acid	Organic acids	+	1.3261	6.09001e+06	0.816594
389@[M-H]-@RANK1	2387-71-5	C03406	C10H18N4O6	290.122636	Argininosuccinate	Organic acids	-	4.49458	1.58215e+06	0.212147
35690@[M+H]+@RANK1	3347-90-8	C05984	C4H8O3	104.04734500000001	2-Hydroxybutanoic acid	Organic acids	+	0.6372	477307	0.0640008
4155@[M+H]+@RANK1	463-00-3	C01035	C5H11N3O2	145.085127	4-Guanidinobutyric acid	Organic acids	+	1.314	423002	0.0567193
75@[M+H]+@RANK1	106-60-5	C00430	C5H9NO3	131.058244	5-Aminolevulinate	Organic acids	+	1.5553	115887	0.015539
6987@[M+H]+@RANK1	107-36-8	C05123	C2H6O4S	125.998681	2-Hydroxyethanesulfonate	Organic acids	+	0.755483	108311	0.0145232
58024@[M+H]+@RANK1	1068-84-4	C00872	C3H5NO4	119.02185900000001	Aminomalonic acid	Organic acids	+	0.654783	50393.3	0.00675711
68329@[M-H]-@RANK1	30964-13-7	C10445	C25H24O12	516.12678000000005	Cynarin;1,5-Dicaffeoylquinic acid	Organic acids	-	6.7204	35466.8	0.00475565
62391@[M+H]+@RANK1	3233-58-7;104-15-4	C06677	C7H8O4S	188.014331	p-Toluenesulfonic acid	Organic acids	+	11.2448	15133.8	0.00202926
3598@[M-H]-@RANK1;3599@[M-H]-@RANK1	133-89-1;2956-16-3	C00029;C00052	C15H24N2O17P2	566.055027	Uridine 5'-diphospho-D-glucose;UDP-D-galactose;Uridine diphosphategalactose	Nucleotide and its derivates;Pyrimidine nucleotides	-	0.709633	742140	0.0995116
34478@[M+H]+@RANK1	61-19-8	C00020	C10H14N5O7P	347.063087	Adenosine 5'-monophosphate	Nucleotide and its derivates	+	1.38347	6.26602e+06	0.840194
84@[M+H]+@RANK1	58-63-9	C00294	C10H12N4O5	268.08077100000003	Inosine	Nucleotide and its derivates	+	2.6016	1.37193e+06	0.183958
3376@[M+H]+@RANK1	65-46-3	C00475	C9H13N3O5	243.085522	Cytidine	Nucleotide and its derivates	+	0.704329	568565	0.0762374
315@[M+H]+@RANK1	73-40-5	C00242	C5H5N5O	151.04940999999999	Guanine	Nucleotide and its derivates	+	2.62792	412649	0.055331
62374@[M+H]+@RANK1	5142-22-3	C02216	C6H7N5	149.070145	1-Methyladenine	Nucleotide and its derivates	+	1.30932	399779	0.0536054
90@[M+H]+@RANK1	58-96-8	C00299	C9H12N2O6	244.06953799999999	Uridine	Nucleotide and its derivates	+	2.46733	362072	0.0485493
283@[M+H]+@RANK1	71-30-7	C00380	C4H5N3O	111.043262	Cytosine	Nucleotide and its derivates	+	0.630266	359355	0.048185
63401@[M+H]+@RANK1	84-21-9	C01367	C10H14N5O7P	347.063087	Adenosine 3'-monophosphate	Nucleotide and its derivates	+	2.23237	313236	0.042001
3408@[M+H]+@RANK1	146-80-5	C01762	C10H12N4O6	284.07568600000002	Xanthosine	Nucleotide and its derivates	+	2.61038	284440	0.0381399
258@[M+H]+@RANK1	66-22-8	C00106	C4H4N2O2	112.027278	Uracil	Nucleotide and its derivates	+	1.9101	282779	0.0379171
3453@[M-H]-@RANK1	58-97-9	C00105	C9H13N2O9P	324.03586999999999	Uridine 5'-monophosphate	Nucleotide and its derivates	-	1.39282	225501	0.0302368
4167@[M+H]+@RANK1	1094-61-7	C00455	C11H15N2O8P	334.05660499999999	beta-Nicotinamide mononucleotide	Nucleotide and its derivates	+	0.729483	203728	0.0273174
290@[M+H]+@RANK1	65-71-4	C00178	C5H6N2O2	126.042928	Thymine	Nucleotide and its derivates	+	2.10945	152810	0.0204899
63895@[M+H]+@RANK1	4754-39-6	C05198	C10H13N5O3	251.10184000000001	5'-Deoxyadenosine	Nucleotide and its derivates	+	2.40859	144993	0.0194418
66970@[M+H]+@RANK1	73-03-0	C08431	C10H13N5O3	251.10184000000001	Cordycepin	Nucleotide and its derivates	+	2.34785	144993	0.0194418
5456@[M+H]+@RANK1	4433-40-3	C03088	C5H6N2O3	142.03784300000001	5-Hydroxymethyluracil	Nucleotide and its derivates	+	2.78622	65887.2	0.00883464
3383@[M-H]-@RANK1	890-38-0	C05512	C10H12N4O4	252.08585600000001	2'-Deoxyinosine;Deoxyinosine	Nucleotide and its derivates	-	4.33595	56960.1	0.00763764
3485@[M+H]+@RANK1	7665-99-8	C00942	C10H12N5O7P	345.047437	Guanosine 3',5'-cyclic monophosphate	Nucleotide and its derivates	+	2.25995	48816.3	0.00654565
87@[M+H]+@RANK1	118-00-3	C00387	C10H13N5O5	283.09167000000002	Guanosine	Nucleotide and its derivates	+	2.65195	48667.7	0.00652572
3375@[M+H]+@RANK1	50-89-5	C00214	C10H14N2O5	242.090273	Thymidine	Nucleotide and its derivates	+	3.04042	46585.2	0.00624649
3452@[M-H]-@RANK1	63-37-6	C00055	C9H14N3O8P	323.05185399999999	Cytidine 5'-monophosphate (Cytidylic acid)	Nucleotide and its derivates	-	0.69215	32594.1	0.00437046
58075@[M+H]+@RANK1	552-62-5	C16353	C6H6N4O2	166.04907600000001	7-Methylxanthine	Nucleotide and its derivates	+	2.6016	30083.2	0.00403378
2302@[M+H]+@RANK1	146-14-5	C00016	C27H33N9O15P2	785.15714000000003	Flavin adenine dinucleotide (FAD)	Nucleotide and its derivates	+	4.0818	28643.4	0.00384072
3490@[M-H]-@RANK1	131-99-7	C00130	C10H13N4O8P	348.04710299999999	Inosine 5'-monophosphate;Inosinic acid	Nucleotide and its derivates	-	1.5555	17949.5	0.00240681
3395@[M-H]-@RANK1	961-07-9	C00330	C10H13N5O4	267.09675499999997	Deoxyguanosine	Nucleotide and its derivates	-	2.72425	15786.5	0.00211677
5734@[M+H]+@RANK1	1445-07-4	C02067	C9H12N2O6	244.06953799999999	Pseudouridine	Nucleotide and its derivates	+	8.72735	11698.7	0.00156865
3461@[M-H]-@RANK1	653-63-4	C00360	C10H14N5O6P	331.068172	2'-Deoxyadenosine-5'-monophosphate	Nucleotide and its derivates	-	2.29198	6946.92	0.000931494
3382@[M+H]+@RANK1	958-09-8	C00559	C10H13N5O3	251.10184000000001	Deoxyadenosine	Nucleotide and its derivates	+	4.0377	6476.22	0.000868379
3367@[M-H]-@RANK1	951-77-9	C00881	C9H13N3O4	227.09060700000001	Deoxycytidine	Nucleotide and its derivates	-	3.00447	3127.81	0.0004194
6193@[M+H]+@RANK1	120-73-0	C15587	C5H4N4	120.04359599999999	Purine	Nucleotide and its derivates	+	2.04777	1715.82	0.00023007
2820@[M+H]+@RANK1	1076-22-8	C16357	C6H6N4O2	166.04907600000001	3-Methylxanthine	Nucleotide and its derivates	+	2.71022		0
240@[M+H]+@RANK1	59-67-6	C00253	C6H5NO2	123.03202899999999	Nicotinic acid	Nicotinic acid derivatives	+	0.73194	1.66948e+06	0.223857
58552@[M+H]+@RANK1		C05841	C11H13NO6	255.07428899999999	Nicotinate ribonucleoside	Nicotinic acid derivatives	+	4.54667	4879.06	0.000654221
3264@[M+H]+@RANK1	5006-66-6	C01020	C6H5NO3	139.02694399999999	6-hydroxynicotinic acid	Nicotinic acid derivatives	+	3.94167	3303.95	0.000443019
62807@[M+H]+@RANK1	90-15-3	C11714	C10H8O	144.057515	1-Naphthol	Naphthalenes	+	8.73574	91161.9	0.0122237
64043@[M+H]+@RANK1;71308@[M+H]+@RANK1	10482-56-1;149-29-1	C11393;C16748	C10H18O;C7H6O4	154.13576499999999;154.02661000000001	Alpha-Terpineol;Patulin	Monoterpenoids;Pyrans	+	3.45653	61696.9	0.00827278
34489@[M+H]+@RANK1;41096@[M+H]+@RANK1;4245@[M+H]+@RANK1	2244-16-8;499-75-2;89-83-8	C11383;C09840;C09908	C10H14O	150.104465	(+)-Carvone;5-Isopropyl-2-methylphenol;Thymol	Monoterpenoids;Phenols	+	10.8615	5429.15	0.00072798
41102@[M+H]+@RANK1;53332@[M+H]+@RANK1	7787-20-4	C09859	C10H16O	152.120115	(-)-Fenchone	Monoterpenoids	+	3.06885	794985	0.106597
41074@[M+H-H2O]+@RANK1	18457-55-1	C02452	C10H16O	152.120115	(S)-(-)-Perillyl alcohol	Monoterpenoids	+	11.6024	318262	0.042675
41101@[M+H]+@RANK1;41120@[M+H]+@RANK1;91004@[M+H]+@RANK1	106-22-9;1117-61-9;7540-51-4	C09849;C11386	C10H20O	156.15141499999999	beta-Citronellol;(S)-(-)-beta-Citronellol	Monoterpenoids	+	1.41002	113241	0.0151842
90903@[M+H]+@RANK1	64776-96-1		C16H28O7	332.18350500000003	Betulalbuside A	Monoterpenoids	+	4.19597	95187.8	0.0127635
41071@[M+H]+@RANK1;53347@[M+H]+@RANK1	464-45-9;464-43-7	C01766;C01765	C10H18O	154.13576499999999	(-)-Borneol;(+)-Borneol	Monoterpenoids	+	3.42397	61696.9	0.00827278
58320@[M+H]+@RANK1	138-55-6	C17055	C16H26O7	330.16785499999997	Picrocrocin	Monoterpenoids	+	9.24762	37261	0.00499623
41091@[M+H]+@RANK1	99-87-6	C06575	C10H14	134.10955000000001	p-Cymene	Monoterpenoids	+	11.6207	33761.3	0.00452696
43968@[M+H]+@RANK1	56-25-7	C16778	C10H12O4	196.07355999999999	Cantharidin	Monoterpenoids	+	6.0265	32238.7	0.0043228
4020@[M+H]+@RANK1	470-82-6	C09844	C10H18O	154.13576499999999	Cineole	Monoterpenoids	+	6.77952	24766	0.0033208
91109@[M+H]+@RANK1	60047-17-8		C10H18O2	170.13068000000001	2-(2-Hydroxy-2-propyl)-5-methyl-5-vinyltetrahydrofuran	Monoterpenoids	+	5.47147	23849.6	0.00319792
94906@[M+H]+@RANK1	5655-61-8	C09837	C12H20O2	196.14633000000001	Bornyl acetate	Monoterpenoids	+	6.54107	19032.8	0.00255206
53322@[M]+@RANK1	586-62-9	C06075	C10H16	136.12520000000001	Terpinolene	Monoterpenoids	+	10.5735	17049.9	0.00228618
73554@[M-H]-@RANK1	39011-90-0	C17457	C23H28O11	480.16316499999999	Albiflorin	Monoterpenoids	-	6.22853	16170	0.00216819
67978@[M+H]+@RANK1	2623-23-6	C09870	C12H22O2	198.16198	(1R)-(-)-Menthyl acetate	Monoterpenoids	+	10.4895	9535.46	0.00127859
46188@[M+H]+@RANK1	105-87-3	C09861	C12H20O2	196.14633000000001	Geranylacetate	Monoterpenoids	+	9.58328	8637.65	0.0011582
71424@[M+H]+@RANK1	470-67-7	C16909	C10H18O	154.13576499999999	1,4-Cineole	Monoterpenoids	+	3.37362	5121.26	0.000686697
90733@[M+H]+@RANK1	6380-28-5		C12H16O2	192.11502999999999	Carvacryl acetate	Monoterpenoids	+	11.228	5017.12	0.000672732
92922@[M+H]+@RANK1	73815-21-1		C10H20O3	188.141245	2,6-Dimethyl-7-octene-2,3,6-triol	Monoterpenoids	+	3.81923	3954.19	0.000530207
41072@[M+H]+@RANK1	6485-40-1	C01767	C10H14O	150.104465	(-)-Carvone	Monoterpenoids	+	10.8616	3488.92	0.000467821
70304@[M+H]+@RANK1;70305@[M+H]+@RANK1	36455-72-8;71030-11-0	C14750;C14751	C18H24O5	320.162375	alpha-Zearalenol;beta-Zearalenol	Macrolides and analogues	+	5.38755	1.81858e+06	0.243849
187@[M+H]+@RANK1	57-10-3	C00249	C16H32O2	256.24023	Palmitic acid	Lipids	+	12.9167	999444	0.134013
6424@[M+H]+@RANK1	544-64-9	C08322	C14H26O2	226.19327999999999	Myristoleic acid	Lipids	+	4.95997	60330	0.00808949
36036@[M+H-H2O]+@RANK1	33964-75-9	C04717	C18H32O4	312.23005999999998	13-HPODE;13-L-Hydroperoxylinoleic acid	Lipids	+	11.978	38510	0.0051637
41200@[M+H]+@RANK1	529-05-5	C09633	C14H16	184.12520000000001	Chamazulene	lipids	+	8.74152	19303.2	0.00258832
58386@[M+H]+@RANK1	506-13-8	C18218	C16H32O3	272.23514499999999	16-Hydroxy hexadecanoic acid	Lipids	+	6.51402	10703.5	0.0014352
3554@[M+H]+@RANK1	5561-99-9	C16526	C20H38O2	310.28717999999998	cis-Gondoic acid	Lipids	+	13.4027	10437.5	0.00139953
200@[M+H]+@RANK1	14721-66-5	C01607	C20H40O2	312.30282999999997	Phytanic acid	Lipids	+	11.2025	9861.79	0.00132234
192@[M-H]-@RANK1	463-40-1	C06427	C18H30O2	278.22458	Linolenic acid	Lipids	-	12.1691	3562.08	0.00047763
67454@[M+H]+@RANK1;92059@[M+H]+@RANK1	63320-67-2;55465-97-9	C09132	C26H36O11	524.22576500000002	Secoisolariciresinol monoglucoside;Mascaroside	Lignans;Naphthofurans	+	7.8966	31326	0.00420042
68384@[M+H]+@RANK1	29106-36-3	C10561	C22H26O6	386.17293999999998	Pinoresinol dimethyl ether	Lignans	+	5.1526	606356	0.0813047
62903@[M+H]+@RANK1	500-38-9	C10719	C18H22O4	302.15181000000001	Nordihydroguaiaretic acid	Lignans	+	6.74697	392388	0.0526143
68662@[M+H]+@RANK1	19950-55-1	C10892	C22H28O5	372.19367499999998	Veraguensin	Lignans	+	6.74697	216032	0.0289671
2041@[M+H]+@RANK1	40505-27-9	C10553	C21H20O8	400.11581999999999	4'-Demethylpodophyllotoxin	Lignans	+	6.42917	206988	0.0277545
68646@[M+H]+@RANK1	477-49-6	C10875	C22H20O8	412.11581999999999	Podophyllotoxinone	Lignans	+	5.42112	39064.4	0.00523804
68461@[M-H]-@RANK1	27003-73-2	C10646	C20H24O6	360.15728999999999	Lariciresinol	Lignans	-	5.88315	28912.4	0.00387679
93742@[M+H]+@RANK1	80434-33-9		C24H32O6	416.21989000000002	gamma-Diasarone	Lignans	+	8.5475	22236.1	0.00298158
68371@[M+H]+@RANK1	81426-14-4	C10544	C22H24O8	416.14711999999997	8-Acetoxypinoresinol	Lignans	+	7.25047	19511.6	0.00261626
68661@[M+H]+@RANK1	34209-69-3	C10891	C21H24O7	388.15220499999998	Trachelogenin	Lignans	+	5.00155	18744.7	0.00251342
68660@[M+H]+@RANK1	7374-79-0	C10890	C28H36O13	580.21559500000001	Acanthoside B	Lignans	+	6.51402	18505.9	0.0024814
68455@[M+H]+@RANK1	99340-07-5	C10640	C21H24O6	372.15728999999999	Kadsurin A	Lignans	+	11.3911	17266.6	0.00231523
89725@[M+H]+@RANK1	526-07-8		C20H18O7	370.105255	Sesamolin	Lignans	+	7.55255	12281.8	0.00164683
68532@[M+H]+@RANK1	568-53-6	C10729	C21H20O8	400.11581999999999	alpha-Peltatin	Lignans	+	12.5874	11016.1	0.00147713
68372@[M+H]+@RANK1	7770-78-7	C10545	C21H24O6	372.15728999999999	Arctigenin	Lignans	+	11.3911	9148	0.00122663
89757@[M+H]+@RANK1	36531-08-5		C20H24O4	328.16746000000001	Guaiacin	Lignans	+	7.53577	8018.46	0.00107517
2039@[M+H]+@RANK1	518-28-5	C10874	C22H22O8	414.13146999999998	Podophyllotoxin	Lignans	+	9.65608	4510.79	0.000604841
89138@[M+H]+@RANK1	81426-17-7		C20H22O7	374.13655499999999	8-Hydroxypinoresinol	Lignans	+	8.45883	3330.2	0.000446538
71455@[M+H]+@RANK1	61281-38-7	C16951	C24H32O6	416.21989000000002	Schizandrin A	Lignans	+	12.6636	2986.42	0.000400441
68654@[M+H]+@RANK1	77394-27-5	C10884	C23H26O8	430.16277000000002	Sesartemin	Lignans	+	11.9036	2456.5	0.000329386
68651@[M+H]+@RANK1	493-95-8	C10880	C20H16O6	352.09469000000001	Savinin	Lignans	+	11.1105	2422.73	0.000324857
43843@[M-H]-@RANK1	6559-91-7	C21185	C21H20O8	400.11581999999999	4'-Demethylepipodophyllotoxin	Lignans	-	8.04958	1365.35	0.000183077
68442@[M+H]+@RANK1	26543-89-5	C10627	C20H18O6	354.11034000000001	(-)-Hinokinin	Lignans	+	10.9595	1320.23	0.000177026
71534@[M+H]+@RANK1	7432-28-2	C17064	C24H32O7	432.21480500000001	Schisandrol A	Lignans	+	11.5798		0
71493@[M+H]+@RANK1	4567-33-3	C17002	C12H18O2	194.13068000000001	Neocnidilide	Lactones	+	6.8141	35461.4	0.00475493
62815@[M+H]+@RANK1		C05548	C8H13NO4	187.08445900000001	2-Keto-6-acetamidocaproate	Keto acids and derivatives	+	1.47715	138255	0.0185383
58590@[M+H]+@RANK1		C06006	C6H10O4	146.05790999999999	(S)-2-Aceto-2-hydroxybutanoate	Keto acids and derivatives	+	0.66155	89438.8	0.0119926
369@[M+H]+@RANK1	126-49-8	C00254	C10H10O6	226.04774	Prephenate	Keto acids and derivatives	+	2.24243	71231.6	0.00955126
122@[M+H-H2O]+@RANK1	1460-34-0	C03465	C6H10O3	130.062995	3-Methyl-2-oxovaleric acid	Keto acids and derivatives	+	3.80157	31929.7	0.00428137
3301@[M+H]+@RANK1		C04236	C7H10O5	174.05282500000001	2-Isopropyl-3-oxosuccinate	Keto acids and derivatives	+	0.800867	10825.1	0.00145151
58568@[M+H]+@RANK1		C06010	C5H8O4	132.04226	(S)-2-Acetolactate	Keto acids and derivatives	+	1.31908	7705.31	0.00103319
71539@[M+H]+@RANK1	14215-86-2	C17071	C16H22O9	358.12638500000003	Sweroside	Iridoids;Terpene	+	5.27294	50589.9	0.00678347
67944@[M+H]+@RANK1	17388-39-5	C09800	C16H22O10	374.12130000000002	Swertiamarin	Iridoids	+	4.82248	187675	0.0251649
67933@[M+H]+@RANK1	24512-63-8	C09781	C17H24O10	388.13695000000001	Geniposide	Iridoids	+	5.14213	70391.8	0.00943866
71492@[M+H]+@RANK1	25406-64-8	C17000	C17H26O11	406.147515	Morroniside	Iridoids	+	4.48675	54426.9	0.00729796
41155@[M+H]+@RANK1	19210-12-9	C09783	C24H30O11	494.17881499999999	Harpagoside	Iridoids	+	6.58682	24107.5	0.00323251
67938@[M+H]+@RANK1	32619-42-4	C09794	C25H32O13	540.18429500000002	Oleuropein	Iridoids	+	7.40246	22444.9	0.00300958
45285@[M+H]+@RANK1	6902-77-8	C09780	C11H14O5	226.084125	Genipin	Iridoids	+	4.8505	20794.1	0.00278823
67924@[M+H]+@RANK1	11027-63-7	C09765	C22H26O11	466.147515	Agnuside	Iridoids	+	12.3692	20788.5	0.00278748
71467@[M+H]+@RANK1	29307-60-6	C16965	C23H34O15	550.18977500000005	Genipin-1-O-gentiobioside	Iridoids	+	4.66561	20513.7	0.00275062
95478@[M+H]+@RANK1	51771-49-4		C22H31ClO8	458.170748	Valechlorine	Iridoids	+	0.625483	17970.7	0.00240964
67941@[M+H]+@RANK1	511-89-7	C09797	C21H26O12	470.14242999999999	Plumieride	Iridoids	+	6.59593	10211.5	0.00136923
73556@[M-H]-@RANK1	21018-84-8	C09767	C29H30O13	586.16864499999997	Amarogentin	Iridoids	-	7.9581	5645.57	0.000757
90652@[M+H]+@RANK1	116383-31-4		C25H32O13	540.18429500000002	Oleuroside	Iridoids	+	12.7301	5003.13	0.000670856
69144@[M+H]+@RANK1	27856-54-8	C11644	C17H26O12	422.14242999999999	Lamiide	Iridoids	+	10.7413	1206.27	0.000161746
41153@[M+H]+@RANK1	18296-45-2	C09776	C22H32O8	424.20972	Didrovaltrate	Iridoids	+	10.2831	416.132	5.57981e-05
64468@[M+H]+@RANK1	29539-03-5	C17756	C8H9NO2	151.06332900000001	Leukoaminochrome	Indoles and derivatives	+	2.41698	795367	0.106649
7016@[M+H]+@RANK1	3471-31-6	C05660	C11H11NO3	205.073894	Methoxyindoleacetic acid	Indoles and derivatives	+	3.75962	213557	0.0286354
68870@[M+H]+@RANK1	91-56-5	C11129	C8H5NO2	147.03202899999999	1H-Indole-2,3-dione	Indoles and derivatives	+	2.79423	113990	0.0152846
7009@[M+H]+@RANK1	3131-52-0	C05578	C8H7NO2	149.04767899999999	5,6-Dihydroxyindole	Indoles and derivatives	+	6.67983	83640.1	0.0112151
58201@[M+H]+@RANK1	18766-67-1	C05604	C9H9NO4	195.05315899999999	Leucodopachrome	Indoles and derivatives	+	4.81693	46263.4	0.00620334
44875@[M+H]+@RANK1	83-33-0	C01504	C9H8O	132.057515	1-Indanone;Indanone	Indanes	+	12.3021	53942.3	0.00723298
599@[M+H]+@RANK1	14769-73-4	C07070	C11H12N2S	204.07211899999999	Levamisole	Imidazothiazoles	+	12.0358	19596.2	0.0026276
58012@[M+H]+@RANK1	578-76-7	C02242	C6H7N5O	165.06505999999999	7-Methylguanine	Imidazopyrimidines	+	1.56107	624641	0.0837565
62862@[M+H]+@RANK1	23599-75-9	C02029	C10H15N5O	221.12765999999999	Dihydrozeatin	Imidazopyrimidines	+	4.29667	2235.43	0.000299743
3474@[M+H]+@RANK1	3031-94-5	C04677	C9H15N4O8P	338.06275299999999	AICAR	Imidazole ribonucleosides and ribonucleotides	+	13.279	20892.5	0.00280142
44805@[M+H-H2O]+@RANK1	537-33-7	C02325	C11H14O4	210.08921000000001	Sinapyl alcohol	Hydroxycinnamoyl derivatives	+	4.43093	9511.6	0.00127539
45931@[M+NA]+@RANK1	97-67-6	C00149	C4H6O5	134.021525	L-Malic acid	Hydroxy acids and derivatives	+	1.37645	1591.35	0.00021338
4255@[M+NA]+@RANK1	30334-71-5	C00165	C35H68O5	568.50667499999997	DG(16:0/16:0/0:0)	Glycerolipids	+	13.4209	309760	0.0415349
47967@[M+H]+@RANK1;52565@[M+H]+@RANK1	492-14-8	C09614;C03567	C15H12O5	272.06847499999998	Butin;2'-Hydroxydihydrodaidzein	Flavonoids;Isoflavonoids	+	8.82805	16290.1	0.00218429
STD_482-35-9@+@RANK1	482-35-9	C05623	C21H20O12	464.09550000000002	Isoquercitrin	flavonoids	+	6.06	1.00633e+08	13.4936
STD_18829-70-4@+@RANK1	18829-70-4	C06562	C15H14O6	290.07900000000001	Cianidanol	flavonoids	+	4.5	8.43202e+07	11.3063
STD_480-10-4@+@RANK1	480-10-4	C12249	C21H20O11	448.10059999999999	Astragalin	flavonoids	+	6.52	1.21733e+07	1.63229
STD_20315-25-7@+@RANK1	20315-25-7		C30H26O12	578.142426	Procyanidin B1	flavonoids	+	4.03	9.58137e+06	1.28474
STD_20316-62-5@+@RANK1	20316-62-5	C17140	C30H26O13	594.13729999999998	Tiliroside	flavonoids	+	7.92	7.52986e+06	1.00966
STD_72063-39-9@-@RANK1	72063-39-9	C17834	C28H32O15	608.17409999999995	Spinosin	flavonoids	-	5.79	7.36129e+06	0.987057
STD_5373-11-5@+@RANK1	5373-11-5		C21H20O11	448.10056100000003	Cynaroside	flavonoids	+	6.1	3.09153e+06	0.414535
44037@[M-H]-@RANK1	1621-84-7;520-31-0	C10192;C10079	C15H10O7	302.04265500000002	Tricetin	Flavonoids	-	8.04609	2.83873e+06	0.380639
STD_153-18-4@+@RANK1	153-18-4	C05625	C27H30O16	610.15340000000003	Rutin	flavonoids	+	5.85	2.62127e+06	0.351479
STD_482-36-0@+@RANK1	482-36-0	C10073	C21H20O12	464.09550000000002	Hyperoside	flavonoids	+	6.99	1.80906e+06	0.242572
STD_486-62-4@+@RANK1	486-62-4	C10509	C22H22O9	430.12639999999999	Ononin	flavonoids	+	7.3	1.72575e+06	0.231401
STD_1257-08-5@-@RANK1	1257-08-5		C22H18O10	442.08999699999998	(-)-Epicatechin gallate	flavonoids	-	6.05	1.64072e+06	0.22
STD_970-73-0@+@RANK1	970-73-0	C12127	C15H14O7	306.07400000000001	Gallocatechin	flavonoids	+	3.36	1.46102e+06	0.195904
64236@[M+H]+@RANK1;92426@[M+H]+@RANK1	28338-59-2;17297-56-2	C08620	C27H30O15	594.15847499999995	Cyanidin 3-rutinoside;Biorobin	Flavonoids	+	6.08417	1.37421e+06	0.184265
STD_27200-12-0@+@RANK1	27200-12-0	C02906	C15H12O8	320.0532	Dihydromyricetin	flavonoids	+	5.27	1.30019e+06	0.174339
44509@[M+H]+@RANK1	118-71-8	C11918	C6H6O3	126.031695	Maltol	Flavonoids	+	0.8987	1.09073e+06	0.146253
3402@[M+H]+@RANK1	25515-46-2	C06561	C15H12O5	272.06847499999998	Naringenin chalcone	Flavonoids	+	6.54065	1.06942e+06	0.143396
STD_490-46-0@+@RANK1	490-46-0	C09727	C15H14O6	290.07900000000001	L-Epicatechin	flavonoids	+	5.08	773503	0.103717
64227@[M+H]+@RANK1	21637-25-2	C05623	C21H20O12	464.09548000000001	Isoquercitrin	Flavonoids	+	6.21822	767180	0.102869
48004@[M+H]+@RANK1	30368-42-4	C10415	C15H12O6	288.06339000000003	Dalbergioidin	Flavonoids	+	5.99175	707950	0.0949271
50040@[M+H]+@RANK1	480-15-9	C10036	C15H10O6	286.04773999999998	2',3,5,7-Tetrahydroxyflavone	Flavonoids	+	6.53055	699088	0.0937389
STD_572-30-5@-@RANK1	572-30-5		C20H18O11	434.08491099999998	Avicularin	flavonoids	-	6.47	526542	0.0706027
43793@[M+H]+@RANK1	474-07-7	C09920	C16H14O5	286.08412499999997	Brazilin	Flavonoids	+	6.20163	494392	0.0662918
50595@[M+H]+@RANK1	491-50-9	C12639	C21H20O12	464.09548000000001	Quercetin-7-O-beta-D-glucopyranoside	Flavonoids	+	6.1007	437402	0.0586501
64212@[M+H]+@RANK1	31712-49-9	C16422	C22H24O11	464.131865	Hesperetin 7-O-glucoside	Flavonoids	+	6.06763	437402	0.0586501
47700@[M+H]+@RANK1	51225-30-0	C10542	C20H18O5	338.11542500000002	Wighteone	Flavonoids	+	13.007	413948	0.0555052
STD_3681-93-4@+@RANK1	3681-93-4	C01460	C21H20O10	432.10559999999998	Vitexin	flavonoids	+	5.92	296644	0.0397763
48769@[M+H]+@RANK1	38953-85-4	C01714	C21H20O10	432.10565000000003	Isovitexin	Flavonoids	+	5.85497	296644	0.0397763
STD_480-41-1@+@RANK1	480-41-1	C00509	C15H12O5	272.06849999999997	Naringenin	flavonoids	+	8.86	296326	0.0397336
STD_117-39-5@-@RANK1	117-39-5	C00389	C15H10O7	302.04270000000002	Quercetin	flavonoids	-	8.07	294950	0.039549
47307@[M+H]+@RANK1	130405-40-2		C22H18O10	442.09	(-)-Catechin gallate(CG)	Flavonoids	+	5.97497	291559	0.0390944
49995@[M+H]+@RANK1	490-31-3	C10177	C15H10O7	302.04265500000002	Robinetin	Flavonoids	+	6.82813	285690	0.0383074
47501@[M+H]+@RANK1	29106-49-8	C17639	C30H26O12	578.14242999999999	Procyanidin B2	Flavonoids	+	6.59593	250111	0.0335368
43635@[M+H]+@RANK1	487-26-3	C02099	C15H12O2	224.08373	2,3-Dihydro-2-phenyl-4H-benzopyran-4-one	Flavonoids	+	4.92873	249764	0.0334902
68948@[M+H]+@RANK1	6665-86-7	C11264	C15H10O3	238.062995	7-Hydroxyflavone	Flavonoids	+	0.56235	246376	0.033036
52931@[M+H]+@RANK1	446-71-9	C09756	C16H14O6	302.07904000000002	Homoeriodictyol	Flavonoids	+	6.83088	218880	0.0293491
STD_139-85-5@+@RANK1	139-85-5	C16700	C7H6O3	138.0317	Protocatechualdehyde	flavonoids	+	4.2	209913	0.0281467
64309@[M+H]+@RANK1	35878-41-2	C16225	C16H16O4	272.10485999999997	Vestitol	Flavonoids	+	6.51202	207373	0.027806
3432@[M+H]+@RANK1	528-53-0	C05908	C15H10O7	302.04265500000002	Delphinidin	Flavonoids	+	6.85828	196693	0.0263741
3448@[M-H]-@RANK1	529-44-2	C10107	C15H10O8	318.03757000000002	Myricetin	Flavonoids	-	6.63582	191365	0.0256597
3419@[M-H]-@RANK1	154-23-4	C06562	C15H14O6	290.07904000000002	Catechin	Flavonoids	-	6.04555	183092	0.0245504
47923@[M+H]+@RANK1	41743-73-1	C17958	C20H18O8	386.10016999999999	Irisflorentin	Flavonoids	+	8.64343	172511	0.0231316
STD_73692-50-9@+@RANK1	73692-50-9	C06561	C15H12O5	272.06849999999997	Chalconaringenin	flavonoids	+	8.78	153926	0.0206395
44010@[M-H]-@RANK1	970-74-1	C12136	C15H14O7	306.07395500000001	(-)-Epigallocatechin(EGC)	Flavonoids	-	4.12	152089	0.0203932
STD_480-18-2@+@RANK1	480-18-2	C01617	C15H12O7	304.05829999999997	Taxifolin	flavonoids	+	6.28	148298	0.0198849
43747@[M+H]+@RANK1	522-12-3	C01750	C21H20O11	448.10056500000002	Quercitrin	Flavonoids	+	6.85416	145264	0.0194781
92763@[M+H]+@RANK1	38533-30-1		C21H21O10	433.11347499999999	Cyanidin-3-O-rhamnoside chloride	Flavonoids	+	7.3241	132339	0.017745
64241@[M+H]+@RANK1	68795-37-9	C12141	C22H22O11	462.116215	Peonidin-3-glucoside	Flavonoids	+	6.92733	119665	0.0160456
86092@[M+H]+@RANK1	22688-79-5		C21H18O13	478.07474500000001	Quercetin-3-O-glucuronide	Flavonoids	+	5.92462	107270	0.0143835
71904@[M+H]+@RANK1	61854-36-2	C17786	C15H10O6	286.04773999999998	Demethoxycapillarisin	Flavonoids	+	6.51202	91002.6	0.0122023
STD_604-80-8@-@RANK1	604-80-8		C28H32O16	624.16903500000001	Narcissoside	flavonoids	-	6.38	86808.3	0.0116399
44474@[M+H]+@RANK1	24808-04-6		C15H14O5	274.08412499999997	(-)-Epiafzelechin	Flavonoids	+	5.66032	76708.9	0.0102857
44436@[M+H]+@RANK1	478-01-3	C10112	C21H22O8	402.13146999999998	Nobiletin	Flavonoids	+	11.03	73142.4	0.00980747
STD_13241-33-3@-@RANK1	13241-33-3	C09806	C28H34O15	610.18979999999999	Neohesperidin	flavonoids	-	6.83	70903.8	0.00950731
STD_552-58-9@+@RANK1	552-58-9	C05631	C15H12O6	288.0634	Eriodictyol	flavonoids	+	7.9	70735.1	0.00948469
48689@[M+H]+@RANK1	61360-94-9	C04024	C27H30O15	594.15847499999995	Vitexin 2''-glucoside	Flavonoids	+	4.91037	58823.3	0.00788747
48723@[M+H]+@RANK1	20310-89-8	C08064	C27H30O15	594.15847499999995	Saponarin	Flavonoids	+	4.93855	58823.3	0.00788747
50258@[M+H]+@RANK1	482-39-3	C16911	C21H20O10	432.10565000000003	Afzelin;Kaempferol 3-O-rhamnoside (Kaempferin)	Flavonoids	+	5.95192	58143	0.00779625
44402@[M+H]+@RANK1	4382-33-6		C15H12O7	304.05830500000002	Dihydrorobinetin	Flavonoids	+	5.18803	55374.9	0.00742507
43633@[M+H]+@RANK1	2657-25-2	C14232	C15H12O2	224.08373	2-Benzal-4-hydroxyacetophenone	Flavonoids	+	5.09798	54326.3	0.00728448
STD_40246-10-4@+@RANK1	40246-10-4	C16195	C22H22O10	446.12130000000002	Glycitin	flavonoids	+	5.57	51912.7	0.00696083
3359@[M+H]+@RANK1	525-82-6	C15608;C10043	C15H10O2	222.06808000000001	Flavone	Flavonoids	+	4.12863	48215	0.00646502
64247@[M+H]+@RANK1	18466-51-8	C12137	C21H20O10	432.10565000000003	Pelargonidin-3-O-glucoside	Flavonoids	+	5.93538	46486.2	0.00623321
STD_51938-32-0@+@RANK1	51938-32-0	C10181	C26H28O14	564.14790000000005	Schaftoside	flavonoids	+	6.35	45936.9	0.00615957
STD_520-26-3@-@RANK1	520-26-3	C09755	C28H34O15	610.18979999999999	Hesperidin	flavonoids	-	6.65	43847.4	0.00587939
50510@[M+H]+@RANK1	18609-17-1	C12667	C27H30O17	626.14830500000005	Quercetin-3-O-sophoroside	Flavonoids	+	6.24348	42758.1	0.00573333
STD_520-27-4@+@RANK1	520-27-4	C10039	C28H32O15	608.17409999999995	Diosmin	flavonoids	+	6.59	41956.6	0.00562585
86297@[M+H]+@RANK1	60767-80-8		C27H30O15	594.15847499999995	Meloside A	Flavonoids	+	4.86416	39196.4	0.00525574
89653@[M+H]+@RANK1	53681-67-7		C27H30O14	578.16355999999996	Daidzein-4',7-diglucoside	Flavonoids	+	5.94415	37745.9	0.00506125
52786@[M+H]+@RANK1	24211-30-1	C09734	C17H16O5	300.09977500000002	Farrerol	Flavonoids	+	8.45883	37442.3	0.00502054
49340@[M+H]+@RANK1	62596-29-6	C10106	C25H24O6	420.15728999999999	Morusin	Flavonoids	+	4.90085	36344.1	0.00487328
67150@[M-H]-@RANK1	33889-69-9	C08717	C25H22O10	482.12130000000002	Silychristin	Flavonoids	-	6.57827	34761.6	0.0046611
STD_491-80-5@+@RANK1	491-80-5	C00814	C16H12O5	284.06849999999997	Biochanin A	flavonoids	+	11.21	34756.5	0.00466041
43969@[M+H]+@RANK1	480-36-4		C28H32O14	592.17921000000001	Linarin	Flavonoids	+	7.64963	34749.3	0.00465944
3342@[M+H]+@RANK1	94-41-7	C01484	C15H12O	208.08881500000001	1,3-Diphenyl-2-propen-1-one;Chalcone	Flavonoids	+	8.251	32483.2	0.00435559
STD_491-70-3@+@RANK1	491-70-3	C01514	C15H10O6	286.04770000000002	Luteolin	flavonoids	+	8.03	32434.5	0.00434905
48654@[M+H]+@RANK1	23666-13-9	C10195	C27H30O15	594.15847499999995	Vicenin 2	Flavonoids	+	4.98477	31269.9	0.0041929
47452@[M+H]+@RANK1	99624-28-9	C09760	C25H30O4	394.21440999999999	Kazinol A	Flavonoids	+	13.2587	28802.4	0.00386204
STD_529-59-9@+@RANK1	529-59-9		21H20O10	432.10564699999998	Genistin	flavonoids	+	6.62	28540.3	0.0038269
67945@[M+H]+@RANK1	54081-47-9	C09803	C21H22O11	450.11621500000001	Neoastilbin	Flavonoids	+	5.97497	26262.2	0.00352144
95004@[M+H]+@RANK1	25166-14-7		C25H20O10	480.10565000000003	2,3-Dehydrosilybin A	Flavonoids	+	5.53108	25880.2	0.00347022
48006@[M+H]+@RANK1	482-01-9	C10457	C17H16O6	316.09469000000001	Homoferreirin	Flavonoids	+	8.0896	24621.2	0.0033014
48216@[M+H]+@RANK1	69393-95-9	C01263	C15H12O5	272.06847499999998	Glycinol	Flavonoids	+	6.54558	24540.2	0.00329053
44206@[M+H]+@RANK1	528-48-3	C10041	C15H10O6	286.04773999999998	Fisetin	Flavonoids	+	7.05843	24300.6	0.00325841
47522@[M+H]+@RANK1	3952-18-9	C10034	C30H18O10	538.09	Cupressuflavone	Flavonoids	+	9.6672	21826	0.00292659
64256@[M+H]+@RANK1	17334-58-6	C08725	C27H30O15	594.15847499999995	Pelargonidin-3,5-O-diglucoside chloride	Flavonoids	+	5.67087	21426.5	0.00287302
89537@[M-H]-@RANK1	22255-13-6		C20H18O11	434.08491500000002	Guaijaverin	Flavonoids	-	7.75018	21388.2	0.00286788
92425@[M+H]+@RANK1	53382-71-1		C26H28O14	564.14791000000002	Isovitexin 2''-O-arabinoside	Flavonoids	+	5.2533	20750.3	0.00278235
STD_26544-34-3@+@RANK1	26544-34-3	C04858	C26H28O14	564.14790000000005	Apiin	flavonoids	+	6.46	20742.6	0.00278132
52936@[M+H]+@RANK1	78708-33-5	C17531	C21H22O12	466.11113	Plantagoside	Flavonoids	+	6.84767	19774	0.00265144
STD_17306-46-6@+@RANK1	17306-46-6	C12627	C27H30O14	578.16359999999997	Rhoifolin	flavonoids	+	6.5	19699.7	0.00264148
51272@[M+H]+@RANK1	4324-55-4	C10068	C15H10O7	302.04265500000002	6-Hydroxykaempferol	Flavonoids	+	6.84467	19628.3	0.0026319
52843@[M+H]+@RANK1	13241-32-2	C09805	C27H32O15	596.174125	Neoeriocitrin	Flavonoids	+	5.99175	19470	0.00261068
50281@[M+H]+@RANK1	482-38-2	C16981	C27H30O14	578.16355999999996	Kaempferitrin	Flavonoids	+	5.68965	19253.1	0.0025816
47758@[M+H]+@RANK1	480-23-9	C10510	C15H10O6	286.04773999999998	Orobol (5,7,3',4'-tetrahydroxyisoflavone)	Flavonoids	+	7.90498	18007.8	0.00241462
43509@[M+H]+@RANK1	521-88-0		C18H12O4	292.07355999999999	Karanjin	Flavonoids	+	11.6673	17734.9	0.00237803
STD_551-15-5@-@RANK1	551-15-5	C16989	C21H22O9	418.12639999999999	Liquiritin	flavonoids	-	6	17298.6	0.00231952
94077@[M+H]+@RANK1	93446-18-5		C27H32O14	580.17921000000001	Glucoliquiritin	Flavonoids	+	5.06618	17194.1	0.00230551
47516@[M+H]+@RANK1	19202-36-9	C10057	C30H18O10	538.09	Hinokiflavone	Flavonoids	+	11.9329	17161.6	0.00230116
93485@[M+H]+@RANK1	101140-06-1		C30H18O10	538.09	3,8'-Biapigenin	Flavonoids	+	11.9161	17161.6	0.00230116
92351@[M+H]+@RANK1	33579-63-4		C27H30O15	594.15847499999995	Chrysoeriol 7-apiosylglucoside	Flavonoids	+	5.32043	17055	0.00228686
STD_552-66-9@+@RANK1	552-66-9	C10216	C21H20O9	416.11070000000001	Daidzin	flavonoids	+	5.45	16927	0.0022697
STD_548-83-4@+@RANK1	548-83-4	C10044	C15H10O5	270.05279999999999	Galangin	flavonoids	+	11.14	16488.5	0.0022109
STD_520-34-3@+@RANK1	520-34-3	C10038	C16H12O6	300.0634	Diosmetin	flavonoids	+	9.15	16380.5	0.00219641
64207@[M+H]+@RANK1	20725-03-5	C01378	C15H12O6	288.06339000000003	Fustin	Flavonoids	+	7.58762	16295.7	0.00218505
49301@[M+H]+@RANK1	520-32-1	C10193	C17H14O7	330.07395500000001	Tricin	Flavonoids	+	9.31475	16011.4	0.00214692
52551@[M+H]+@RANK1	578-86-9	C09762	C15H12O4	256.07355999999999	Liquiritigenin	Flavonoids	+	9.65042	15546.9	0.00208465
STD_40957-83-3@+@RANK1	40957-83-3	C14536	C16H12O5	284.06849999999997	Glycitein	flavonoids	+	7.91	15308.3	0.00205265
51643@[M+H]+@RANK1	489-35-0	C04109	C15H10O8	318.03757000000002	Gossypetin	Flavonoids	+	6.46067	14906.7	0.0019988
64203@[M+H]+@RANK1	548-82-3	C09826	C15H12O5	272.06847499999998	Pinobanksin	Flavonoids	+	8.13995	14397.7	0.00193054
STD_446-72-0@+@RANK1	446-72-0	C06563	C15H10O5	270.05279999999999	Genistein	flavonoids	+	8.93	14187.9	0.00190242
STD_989-51-5@-@RANK1	989-51-5	C09731	C22H18O11	458.0849	(-)-Epigallocatechin gallate	flavonoids	-	5.14	14165.1	0.00189936
STD_4233-96-9@-@RANK1	4233-96-9		C22H18O11	458.08491099999998	(-)-Gallocatechin gallate	flavonoids	-	5.35	14165.1	0.00189936
64229@[M+H]+@RANK1;64268@[M+H]+@RANK1	19895-95-5;2611-67-8;20905-74-2	C12634;C08639	C27H30O16	610.15338999999994	Kaempferol 3-O-beta-sophoroside;Cyanin	Flavonoids	+	6.82813	14069.3	0.00188651
47834@[M+H]+@RANK1	1156-78-1	C12134	C15H10O6	286.04773999999998	2'-Hydroxygenistein	Flavonoids	+	7.58612	13929	0.0018677
3399@[M+H]+@RANK1	7690-51-9;134-04-3	C05904	C15H10O5	270.05282499999998	Pelargonidin	Flavonoids	+	8.98363	13581.9	0.00182116
52423@[M+H]+@RANK1	120-05-8	C08730	C15H10O5	270.05282499999998	Sulfuretin	Flavonoids	+	8.89518	13581.9	0.00182116
43897@[M+H]+@RANK1	7085-55-4		C33H42O19	742.232035	Troxerutin	Flavonoids	+	6.19018	12481.1	0.00167356
64312@[M+H]+@RANK1	61135-91-9	C04271	C15H12O4	256.07355999999999	3,9-Dihydroxypterocarpan	Flavonoids	+	9.65042	12232.1	0.00164017
STD_64820-99-1@+@RANK1	64820-99-1	C12628	C27H30O14	578.16359999999997	Vitexin rhamnoside	flavonoids	+	6.78	11696.9	0.00156841
67340@[M+H]+@RANK1	37921-38-3	C09000	C16H18O6	306.11034000000001	Cimifugin	Flavonoids	+	4.14562	11630.2	0.00155947
48138@[M+H]+@RANK1	2035-15-6	C10502	C16H12O5	284.06847499999998	(-)-Maackiain	Flavonoids	+	8.47562	11227.2	0.00150542
48270@[M+H]+@RANK1	41743-86-6	C10526	C17H18O4	286.12051000000002	(-)-Sativan	Flavonoids	+	7.88822	10770.1	0.00144413
STD_480-19-3@+@RANK1	480-19-3	C10084	C16H12O7	316.05829999999997	Isorhamnetin	flavonoids	+	9.23	10667.3	0.00143035
49592@[M+H]+@RANK1	1168-42-9	C14472	C19H18O6	342.11034000000001	4',5,6,7-Tetramethoxyflavone;5,6,7-trimethoxy-2-(4-methoxyphenyl)chromen-4-one	Flavonoids	+	11.6644	10503.8	0.00140843
43640@[M+H]+@RANK1	28978-02-1		C29H34O15	622.18977500000005	Pectolinarin	Flavonoids	+	8.23217	10423.9	0.00139771
52508@[M+H]+@RANK1	6515-36-2	C14290	C15H12O3	240.07864499999999	7-Hydroxyflavanone	Flavonoids	+	4.81443	9663.95	0.00129581
47575@[M+H]+@RANK1	485-63-2	C14313	C15H10O5	270.05282499999998	3',4',7-Trihydroxyisoflavone	Flavonoids	+	8.9791	8581.7	0.0011507
49089@[M+H]+@RANK1	25694-72-8	C12630	C27H30O15	594.15847499999995	Lonicerin	Flavonoids	+	6.08417	7115.78	0.000954136
STD_55033-90-4@+@RANK1	55033-90-4		C28H32O16	624.16903500000001	Isorhamnetin-3-O-nehesperidine	flavonoids	+	6.02	7033.59	0.000943116
44434@[M+H]+@RANK1	22888-70-6	C07610	C25H22O10	482.12130000000002	Silymarin	Flavonoids	+	8.80541	6960.11	0.000933264
53048@[M+H]+@RANK1	2957-21-3	C09833	C16H14O5	286.08412499999997	Sakuranetin	Flavonoids	+	9.93572	6769.15	0.000907658
68131@[M+H]+@RANK1	76472-87-2	C10100	C45H44O11	760.288365	Kuwanon H	Flavonoids	+	12.0358	6728.84	0.000902253
68190@[M+H]+@RANK1	41743-41-3	C10237	C30H24O12	576.12678000000005	Procyanidin A2	Flavonoids	+	8.38268	6627.33	0.000888642
STD_21967-41-9@+@RANK1	21967-41-9	C10025	C21H18O11	446.0849	Baicalin	flavonoids	+	7.26	6575.05	0.000881632
47619@[M+H]+@RANK1	17817-31-1	C14314	C15H10O5	270.05282499999998	6,7,4'-Trihydroxyisoflavone	Flavonoids	+	10.7581	6412.41	0.000859823
47602@[M+H]+@RANK1	7678-85-5	C02495	C15H10O5	270.05282499999998	2'-Hydroxydaidzein	Flavonoids	+	8.79448	6320.52	0.000847502
48038@[M+H]+@RANK1	82-09-7	C10537	C23H22O7	410.13655499999999	Alpha-Toxicarol	Flavonoids	+	11.5972	5719.35	0.000766893
47518@[M+H]+@RANK1	521-34-6	C10182	C33H24O10	580.13694999999996	Sciadopitysin	Flavonoids	+	12.8224	5679.75	0.000761583
STD_13463-28-0@-@RANK1	13463-28-0	C09732	C27H32O15	596.17409999999995	Eriocitrin	flavonoids	-	5.79	5644.07	0.000756799
STD_480-43-3@+@RANK1	480-43-3	C05334	C16H14O5	286.08409999999998	Isosakuranetin	flavonoids	+	11.04	5452.5	0.000731112
49585@[M+H]+@RANK1	529-53-3	C10184	C15H10O6	286.04773999999998	Scutellarein	Flavonoids	+	8.12317	5428.92	0.000727949
STD_480-40-0@+@RANK1	480-40-0	C10028	C15H10O4	254.05789999999999	Chrysin	flavonoids	+	10.94	5375.84	0.000720832
44508@[M+H]+@RANK1	520-33-2	C01709	C16H14O6	302.07904000000002	Hesperetin	Flavonoids	+	9.35979	5315.45	0.000712734
43572@[M+H]+@RANK1	486-66-8	C10208	C15H10O4	254.05790999999999	Daidzein	Flavonoids	+	8.50002	4754.34	0.000637497
71483@[M+H]+@RANK1	30508-27-1	C16986	C26H32O5	424.22497499999997	Licoricidin	Flavonoids	+	10.842	4467.54	0.000599041
STD_480-44-4@+@RANK1	480-44-4	C01470	C16H12O5	284.06849999999997	Acacetin	flavonoids	+	11.03	4093.25	0.000548853
STD_437-64-9@+@RANK1	437-64-9	C10046	C16H12O5	284.06849999999997	Genkwanin	flavonoids	+	11.1	4093.25	0.000548853
49754@[M+H]+@RANK1	632-85-9	C10197	C16H12O5	284.06847499999998	Wogonin	Flavonoids	+	11.077	4093.25	0.000548853
47576@[M+H]+@RANK1	20575-57-9	C01562	C16H12O5	284.06847499999998	Calycosin	Flavonoids	+	9.09658	4009.53	0.000537627
44435@[M+H]+@RANK1	489-32-7	C17555	C33H40O15	676.23672499999998	Icariin;Icariin (kaempferol 3,7-O-diglucoside 8-prenyl derivative)	Flavonoids	+	8.26197	3816.17	0.0005117
48020@[M+H]+@RANK1	83-79-4	C07593	C23H22O6	394.14164	Rotenone	Flavonoids	+	12.9237	3712.78	0.000497837
43862@[M+H]+@RANK1	5631-70-9		C18H16O5	312.09977500000002	Trimethylapigenin	Flavonoids	+	10.797	3694.99	0.000495451
STD_480-39-7@+@RANK1	480-39-7	C09827	C15H12O4	256.0736	Pinocembrin	flavonoids	+	11.09	3543.66	0.00047516
64288@[M+H]+@RANK1	6807-83-6	C10538	C22H22O10	446.12130000000002	Trifolirhizin	Flavonoids	+	8.21125	3526.78	0.000472897
43722@[M+H]+@RANK1	522-17-8	C10417	C23H22O6	394.14164	Deguelin	Flavonoids	+	12.9237	3521.81	0.000472231
STD_29838-67-3@-@RANK1	29838-67-3	C17449	C21H22O11	450.11619999999999	Astilbin	flavonoids	-	6.23	3271.49	0.000438665
STD_572-31-6@-@RANK1	572-31-6		C21H22O10	434.12129700000003	Engeletin	flavonoids	-	6.77	3125.92	0.000419147
92785@[M+H]+@RANK1	30113-37-2		C23H25O12	493.13460500000002	Malvidin-3-O-galactoside	Flavonoids	+	7.75395	2792.62	0.000374455
52759@[M+H]+@RANK1	77263-11-7	C09319	C25H28O5	408.19367499999998	Abyssinone V	Flavonoids	+	12.6042	2640.01	0.000353992
43786@[M+H]+@RANK1	606-91-7		C17H16O4	284.10485999999997	Homopterocarpin	Flavonoids	+	9.07443	2413.46	0.000323615
STD_961-29-5@+@RANK1	961-29-5	C08650	C15H12O4	256.0736	isoliquiritigenin	flavonoids	+	9.73	2353.25	0.000315542
68205@[M+H]+@RANK1	480-47-7	C10262	C15H12O4	256.07355999999999	Hydrangenol	Flavonoids	+	11.3119	2255.34	0.000302413
44865@[M+H]+@RANK1	531-95-3	C14131	C15H14O3	242.09429499999999	4',7-Isoflavandiol	Flavonoids	+	11.3455	2233	0.000299417
49457@[M+H]+@RANK1	6980-25-2	C10187	C22H22O11	462.11621500000001	Swertiajaponin	Flavonoids	+	13.8629	2217.03	0.000297276
66194@[M+H]+@RANK1	18719-76-1	C04491	C27H31ClO15	630.13515299999995	Cyanidin-3-O-rutinoside chloride	Flavonoids	+	13.5468	1948.77	0.000261305
3410@[M+H]+@RANK1	520-18-3	C05903	C15H10O6	286.04773999999998	Kaempferol	Flavonoids	+	9.39002	1900.63	0.000254851
43606@[M+H]+@RANK1	482-53-1	C10511	C25H24O5	404.162375	Osajin	Flavonoids	+	11.0596	1863	0.000249805
STD_60-82-2@+@RANK1	60-82-2	C00774	C15H14O5	274.08409999999998	Phloretin	flavonoids	+	8.85	1853.37	0.000248514
48257@[M+H]+@RANK1	59870-68-7	C10421	C20H20O4	324.13616000000002	Glabridin	Flavonoids	+	10.9259	1805.51	0.000242096
STD_520-36-5@+@RANK1	520-36-5	C01477	C15H10O5	270.05279999999999	Apigenin	flavonoids	+	8.9	1761.79	0.000236235
STD_520-28-5@+@RANK1	520-28-5	C11621	C16H12O4	268.0736	Tectochrysin	flavonoids	+	11.8	1606.47	0.000215407
44058@[M+H]+@RANK1	4143-74-2		C16H12O3	252.07864499999999	4'-Methoxyflavone	Flavonoids	+	11.4042	1127.37	0.000151166
47521@[M-H]-@RANK1	1617-53-4	C10018	C30H18O10	538.09	Amentoflavone	Flavonoids	-	9.93129	1092.38	0.000146475
43459@[M-H]-@RANK1	577-85-5	C01495	C15H10O3	238.062995	Flavonol	Flavonoids	-	8.78725	1090.04	0.000146161
STD_14941-08-3@-@RANK1	14941-08-3	C09830	C28H34O14	594.19489999999996	Poncirin	flavonoids	-	8.01	991.267	0.000132916
43573@[M-H]-@RANK1	481-46-9	C10048	C32H22O10	566.12130000000002	Ginkgetin	Flavonoids	-	7.89535	469.524	6.29573e-05
1098@[M+H]+@RANK1	61-68-7	C02168	C15H15NO2	241.11027899999999	5,7-Dihydroxyisoflavone	Flavonoids	+	14.2392	365.982	4.90736e-05
62465@[M+H-H2O]+@RANK1	2140-29-6	C19632	C12H22O11	342.11621500000001	Kojibiose	Fatty Acyls	+	0.721917	7.70583e+06	1.03326
190@[M+H]+@RANK1;3407@[M+H]+@RANK1;3553@[M+H]+@RANK1	112-80-1;693-72-1;593-39-5	C00712;C08367;C08363	C18H34O2	282.25587999999999	Oleic acid;Vaccenic acid;Petroselinic acid	Fatty Acyls	+	13.0279	7.35548e+06	0.986278
3833@[M+H]+@RANK1	192461-96-4	C14773	C20H34O4	338.24570999999997	8,9-DiHETrE	Fatty Acyls	+	13.0338	1.18879e+06	0.159402
69649@[M+H]+@RANK1	136790-76-6;333963-40-9	C13707	C20H32F2O5	390.22178100000002	Lubiprostone	Fatty Acyls	+	12.749	1.05238e+06	0.141111
45976@[M+H]+@RANK1	73347-43-0	C14780	C20H32O3	320.23514499999999	11(R)-HETE	Fatty Acyls	+	5.40433	728696	0.0977089
956@[M+H]+@RANK1	5080-50-2	C02571	C9H17NO4	203.115759	L-Acetylcarnitine	Fatty Acyls	+	0.6922	478236	0.0641254
3345@[M+H]+@RANK1	6894-38-8	C08491	C12H18O3	210.125595	Jasmonic acid	Fatty Acyls	+	6.72902	368381	0.0493953
3280@[M+H]+@RANK1	111-16-0	C02656	C7H12O4	160.07355999999999	Pimelic acid	Fatty Acyls	+	0.551617	326161	0.0437341
45772@[M+H]+@RANK1	10417-94-4	C06428	C20H30O2	302.22458	Eicosapentaenoic acid	Fatty Acyls	+	6.86445	318748	0.0427401
34494@[M+H]+@RANK1	124-26-5	C13846	C18H37NO	283.28751399999999	Octadecanamide	Fatty Acyls	+	13.0209	300447	0.0402861
3926@[M+H]+@RANK1	60-32-2	C02378	C6H13NO2	131.094629	6-Aminocaproic acid	Fatty Acyls	+	1.8374	208951	0.0280177
44764@[M+H]+@RANK1	97-65-4	C00490	C5H6O4	130.02661000000001	Itaconic acid	Fatty Acyls	+	0.520517	133881	0.0179517
3449@[M+H]+@RANK1	72059-45-1	C00909	C20H30O3	318.21949499999999	Leukotriene A4	Fatty Acyls	+	5.56518	102925	0.0138009
339@[M-H]-@RANK1	3237-44-3	C02504	C7H12O5	176.06847500000001	2-Isopropylmalate	Fatty Acyls	-	4.22863	69451.2	0.00931253
24063@[M+NA]+@RANK1	2540-56-9	C04056	C18H32O2	280.24023	Bovinic acid	Fatty Acyls	+	6.85638	50156.2	0.00672532
36321@[M+H-H2O]+@RANK1	183509-22-0	C14778	C20H32O3	320.23514499999999	16(R)-HETE	Fatty Acyls	+	6.87448	46752.8	0.00626897
189@[M+H]+@RANK1	57-11-4	C01530	C18H36O2	284.27152999999998	Stearic Acid	Fatty Acyls	+	13.0182	41986.9	0.00562991
36019@[M+H-H2O]+@RANK1	29774-12-7	C14827	C18H32O4	312.23005999999998	(10E,12Z)-(9S)-9-Hydroperoxyoctadeca-10,12-dienoic acid	Fatty Acyls	+	11.9594	38510	0.0051637
44858@[M+H]+@RANK1	112-39-0	C16995	C17H34O2	270.25587999999999	Methyl hexadecanoic acid	Fatty Acyls	+	9.78468	35833.1	0.00480476
3832@[M+H]+@RANK1	213382-49-1	C14772	C20H34O4	338.24570999999997	5,6-DHET	Fatty Acyls	+	13.0338	34975.1	0.00468972
36155@[M+H]+@RANK1	35121-78-9	C01312	C20H32O5	352.22497499999997	Prostaglandin I2	Fatty Acyls	+	9.38948	34920.6	0.00468241
62819@[M+H]+@RANK1	921-28-8	C04411	C7H12O5	176.06847500000001	3-Isopropylmalate	Fatty Acyls	+	10.7917	29243.7	0.00392121
36769@[M+H]+@RANK1	52761-34-9	C19827	C18H30O3	294.21949499999999	Colneleate	Fatty Acyls	+	11.9661	19180.3	0.00257184
193@[M+H]+@RANK1	506-32-1	C00219	C20H32O2	304.24023	Arachidonic acid	Fatty Acyls	+	12.4027	17165	0.00230161
35860@[M+H]+@RANK1	54232-59-6	C14766	C18H30O3	294.21949499999999	9-OxoODE	Fatty Acyls	+	11.978	15973.9	0.0021419
35697@[M+NA]+@RANK1	263399-34-4	C14828	C18H34O4	314.24570999999997	9,10-DHOME	Fatty Acyls	+	13.2965	13884.5	0.00186174
36195@[M+H]+@RANK1	22973-19-9	C04654	C20H32O5	352.22497499999997	(13E)-11a-Hydroxy-9,15-dioxoprost-13-enoic acid	Fatty Acyls	+	11.4362	13604.4	0.00182418
3600@[M+H]+@RANK1	83851-42-7	C06462	C28H44N2O8S	568.28183899999999	Leukotriene F4	Fatty Acyls	+	11.1746	10121.9	0.00135722
34769@[M+H]+@RANK1	112-86-7	C08316	C22H42O2	338.31848000000002	Erucic acid	Fatty Acyls	+	10.4583	7492.04	0.00100459
5882@[M+H]+@RANK1	6402-36-4	C16308	C12H20O4	228.13615999999999	Traumatic acid	Fatty Acyls	+	8.38543	6890.27	0.000923899
63351@[M+H]+@RANK1	57576-52-0	C02198	C20H32O5	352.22497499999997	Thromboxane A2	Fatty Acyls	+	11.4294	6867.16	0.0009208
35389@[M+H]+@RANK1	67597-26-6	C04785	C18H30O4	310.21440999999999	13(S)-HPOT	Fatty acyls	+	11.4653	6333.67	0.000849265
3472@[M+H]+@RANK1	70968-82-0	C05356	C20H32O4	336.23005999999998	5(S)-HPETE	Fatty Acyls	+	11.5794	4945.61	0.000663144
3457@[M+H]+@RANK1	6217-54-5	C06429	C22H32O2	328.24023	Docosahexaenoic acid	Fatty Acyls	+	12.6025	4473.28	0.00059981
3843@[M+H]+@RANK1	79551-86-3	C14748	C20H32O3	320.23514499999999	20-HETE	Fatty Acyls	+	13.279	3518.16	0.000471742
3464@[M-H]-@RANK1	60203-57-8	C05957	C20H30O4	334.21440999999999	Prostaglandin J2	Fatty Acyls	-	7.33157	2851.95	0.00038241
7071@[M-H]-@RANK1		C14810	C20H32O4	336.23005999999998	Hepoxilin B3	Fatty Acyls	-	6.7886	1655.54	0.000221987
4205@[M+H]+@RANK1	1002-84-2	C16537	C15H30O2	242.22458	Pentadecanoic acid	Fatty Acyls	+	10.0205	1553.73	0.000208335
36025@[M-H]-@RANK1	111004-08-1	C16321	C18H30O4	310.21440999999999	9(S)-HPOT	Fatty acyls	-	11.1331	969.562	0.000130006
3361@[M+H]+@RANK1	39924-52-2;1211-29-6	C11512	C13H20O3	224.141245	Methyl jasmonate	Fatty Acyls	+	11.3		0
3812@[M+H-H2O]+@RANK1	67786-53-2	C05962	C20H32O6	368.21989000000002	6-Ketoprostaglandin E1	Fatty Acyls	+	11.8421		0
62964@[M+H]+@RANK1	2091-39-6	C16525	C20H36O2	308.27152999999998	Eicosadienoic acid	Fatty Acyls	+	10.6238		0
64032@[M+H]+@RANK1	6730-83-2	C11874	C20H30O2	302.22458	Kaurenoic acid	Diterpenoids	+	5.90232	3.16835e+07	4.24836
69654@[M+H]+@RANK1	27210-57-7	C13715	C19H22O2	282.16198000000003	Miltirone	Diterpenoids	+	12.9769	5.46691e+06	0.733044
41215@[M+H]+@RANK1	514-10-3	C06087	C20H30O2	302.22458	Abietic acid	Diterpenoids	+	5.20292	3.74315e+06	0.501909
53589@[M-H]-@RANK1	66575-29-9	C09076	C22H34O7	410.23045500000001	Forskolin	Diterpenoids	-	5.44705	181608	0.0243513
84974@[M+H-H2O]+@RANK1	52659-56-0		C20H34O4	338.24570999999997	Kirenol	Diterpenoids	+	13.158	140876	0.0188897
67171@[M+H]+@RANK1	21499-66-1	C08752	C20H26O9	410.15768500000001	Bruceine D	Diterpenoids	+	4.83543	127841	0.0171419
44846@[M-H]-@RANK1	82508-31-4		C23H28O8	432.17842000000002	Pseudolaric Acid B	Diterpenoids	-	6.36812	99973.5	0.0134052
91797@[M+H]+@RANK1	20086-06-0		C19H20O6	344.12599	Diosbulbin B	Diterpenoids	+	2.61838	46873.4	0.00628514
67167@[M+H]+@RANK1	981-15-7	C08747	C20H24O7	376.15220499999998	Ailanthone	Diterpenoids	+	3.68698	39506	0.00529726
90675@[M+H]+@RANK1	114343-74-7		C20H34O4	338.24570999999997	Sterebin E	Diterpenoids	+	13.1931	34975.1	0.00468972
67182@[M+H]+@RANK1	1259-86-5	C08763	C25H34O10	494.21519999999998	(+)-Glaucarubinone	Diterpenoids	+	5.79035	33469.4	0.00448783
67511@[M+H]+@RANK1	38647-10-8	C09202	C20H24O7	376.15220499999998	Tripdiolide	Diterpenoids	+	5.13582	31322.4	0.00419994
91754@[M+H]+@RANK1;94271@[M+H]+@RANK1	35030-38-7;3484-61-5		C20H30O3	318.21949499999999	ent-17-Hydroxykaur-15-en-19-oic acid;12-Hydroxyabietic acid	Diterpenoids	+	5.53484	30424.7	0.00407957
67178@[M+H]+@RANK1;67436@[M+H]+@RANK1	23062-24-0;30220-46-3	C08759;C09112	C19H24O6;C20H28O5	348.15728999999999;348.19367499999998	Eurycomalactone;Ingenol	Diterpenoids	+	5.79035	24401.7	0.00327196
71957@[M+H]+@RANK1;91738@[M+H]+@RANK1	22338-69-8;471-80-7	C17956;C20212	C20H30O3	318.21949499999999	Grandifloric acid;Steviol	Diterpenoids	+	6.47845	20884.6	0.00280036
90487@[M+H]+@RANK1	34539-84-9		C20H28O	284.21401500000002	6,7-Dehydroferruginol	Diterpenoids	+	9.06125	16406.6	0.00219991
91786@[M+H]+@RANK1	55483-24-4		C20H30O4	334.21440999999999	ent-16beta,17-dihydroxy-9(11)-kauren-19-oic acid	Diterpenoids	+	7.14977	15393.2	0.00206403
84958@[M+NA]+@RANK1	64432-06-0		C38H60O17	788.38305500000001	Dulcoside A	Diterpenoids	+	7.53577	13507.3	0.00181116
2277@[M+H]+@RANK1	302-79-4	C00777	C20H28O2	300.20893000000001	Retinoic acid	Diterpenoids	+	8.46123	10914.9	0.00146355
67473@[M+H]+@RANK1	127-27-5	C09159	C20H30O2	302.22458	Pimaric acid	Diterpenoids	+	5.18617	10766.5	0.00144365
2443@[M+H]+@RANK1	79902-63-9	C07262	C25H38O5	418.27192500000001	Simvastatin	Diterpenoids	+	8.07463	10590.1	0.00142
67500@[M+NA]+@RANK1	57817-89-7	C09189	C38H60O18	804.37797	Stevioside	Diterpenoids	+	6.74547	10585.9	0.00141943
85002@[M+H]+@RANK1	64849-39-4		C32H50O13	642.32514500000002	Rubusoside	Diterpenoids	+	4.91763	7238.21	0.000970553
91798@[M+H]+@RANK1	20086-07-1		C19H22O7	362.13655499999999	Diosbulbin C	Diterpenoids	+	10.7749	6029.54	0.000808485
67448@[M+H]+@RANK1	34420-19-4	C09125	C20H30O4	334.21440999999999	Lathyrol	Diterpenoids	+	7.14977	5854.33	0.000784992
91640@[M+H]+@RANK1	511-05-7	C21822	C20H28O2	300.20893000000001	Sugiol	Diterpenoids	+	8.20708	5817.99	0.00078012
44654@[M+H]+@RANK1	73573-88-3	C13963	C23H34O5	390.24062500000002	Mevastatin	Diterpenoids	+	12.0671	5731.01	0.000768457
91844@[M+H]+@RANK1	6790-58-5		C16H28O	236.21401499999999	Ambrox	Diterpenoids	+	11.1273	3359.62	0.000450483
67421@[M+H]+@RANK1	514-62-5	C09092	C20H30O	286.22966500000001	Ferruginol	Diterpenoids	+	7.58612	3027.21	0.000405911
41246@[M+H]+@RANK1	15291-76-6	C07603	C20H24O11	440.131865	Ginkgolide C	Diterpenoids	+	10.47	2912.47	0.000390526
91683@[M+H]+@RANK1	18887-19-9		C20H18O5	338.11542500000002	Methyl tanshinonate	Diterpenoids	+	11.4294	2638.67	0.000353813
44853@[M-H]-@RANK1	5957-80-2	C09069	C20H26O4	330.18311	Carnosol	Diterpenoids	-	12.147	2625.06	0.000351987
84946@[M+H]+@RANK1	32981-86-5	C11700	C29H36O10	544.23085000000003	10-Deacetylbaccatin III	Diterpenoids	+	6.83088	2335.27	0.000313131
67170@[M+H]+@RANK1	25514-29-8	C08751	C23H28O11	480.16316499999999	Bruceine B	Diterpenoids	+	11.1944	2266.5	0.000303909
91043@[M+H]+@RANK1	113085-62-4		C21H28O5	360.19367499999998	7-O-Methylrosmanol	Diterpenoids	+	10.8588	2233	0.000299417
58123@[M-H]-@RANK1	3650-09-7	C21818	C20H28O4	332.19875999999999	Carnosic acid	Diterpenoids	-	8.49327	1143.95	0.000153389
90637@[M+H]+@RANK1	107647-14-3		C18H30O4	310.21440999999999	Sterebin A	Diterpenoids	+	11.7548		0
93212@[M+H]+@RANK1	90851-24-4		C26H44O8	484.30362000000002	Goshonoside F1	Diterpenoids	+	12.3021		0
2476@[M+H]+@RANK1	1695-77-8	C02078	C14H24N2O7	332.15835299999998	Spectinomycin	Dioxanes	+	2.23747	9646.19	0.00129343
44460@[M+H]+@RANK1	74011-58-8	C06979	C15H17FN4O3	320.128469	Enoxacin	Diazanaphthalenes	+	10.8405	6942.96	0.000930963
1408@[M+H]+@RANK1	389-08-2	C05079	C12H12N2O3	232.08479299999999	Nalidixic Acid	Diazanaphthalenes	+	10.4408		0
41030@[M-H]-@RANK1	1162-65-8	C06800	C17H12O6	312.06339000000003	Aflatoxin B1	Coumarins and derivatives	-	7.76927	3043.56	0.000408103
67595@[M+H]+@RANK1	120-08-1	C09311	C11H10O4	206.05790999999999	Scoparone	Coumarins	+	5.05917	2.17537e+06	0.29169
65745@[M+H]+@RANK1	119-84-6	C02274	C9H8O2	148.05242999999999	3,4-Dihydrocoumarin	Coumarins	+	6.67983	1.50599e+06	0.201934
68012@[M+H]+@RANK1	76948-72-6	C09922	C20H18O8	386.10016999999999	Cleomiscosin A	Coumarins	+	5.74	562678	0.0754481
73565@[M+H]+@RANK1	7380-40-7	C22152	C21H22O4	338.15181000000001	Bergamotine	Coumarins	+	13.0338	97627.1	0.0130906
96421@[M+H]+@RANK1	480-33-1		C10H10O3	178.062995	Mellein	Coumarins	+	6.44538	74599.2	0.0100028
43808@[M+H]+@RANK1	531-59-9	C09268	C10H8O3	176.04734500000001	Herniarin	Coumarins	+	7.69052	69789.3	0.00935787
67570@[M+H]+@RANK1	15085-71-9	C09277	C15H12O6	288.06339000000003	Micromelin	Coumarins	+	5.1253	62238.2	0.00834535
43929@[M+H]+@RANK1	531-75-9	C09264	C15H16O9	340.07943499999999	Esculin	Coumarins	+	4.23082	29643.8	0.00397485
67568@[M+H]+@RANK1	483-92-1	C09273	C15H14O4	258.08920999999998	Luvangetin	Coumarins	+	4.48053	24744.2	0.00331789
90235@[M+H]+@RANK1	205115-73-7		C21H20O5	352.13107500000001	Lansiumarin A	Coumarins	+	11.6476	20632.6	0.00276657
6512@[M+H]+@RANK1	939-19-5		C9H6O3	162.03169500000001	3-Hydroxycoumarin	Coumarins	+	9.93572	20387.6	0.00273372
67558@[M+H]+@RANK1;88853@[M+H]+@RANK1;95148@[M+H]+@RANK1	5928-25-6;7380-39-4;130848-06-5	C09258	C19H20O5;C20H24O4	328.13107500000001;328.16746000000001	Decursin;5-Geranoxy-7-methoxycoumarin;Decursinol angelate	Coumarins	+	13.7769	17896.4	0.00239968
48321@[M+H]+@RANK1	18642-23-4	C10523	C20H16O5	336.09977500000002	Psoralidin	Coumarins	+	11.7986	16678.2	0.00223634
67559@[M+H]+@RANK1	23458-02-8	C09259	C14H14O4	246.08921000000001	Decursinol	Coumarins	+	7.9889	12432.1	0.00166698
67525@[M+H]+@RANK1	2034-69-7	C09216	C19H12O7	352.05830500000002	Daphnoretin	Coumarins	+	11.4462	10191.7	0.00136657
67573@[M+H]+@RANK1	737-52-0;26091-73-6	C09282	C16H14O5	286.08412499999997	Oxypeucedanin	Coumarins	+	8.12317	8480.43	0.00113712
67562@[M+H]+@RANK1	524-30-1	C09266	C16H18O10	370.09	Fraxin	Coumarins	+	9.01267	8421.84	0.00112926
67479@[M+H]+@RANK1	13164-03-9	C09165	C16H14O3	254.09429499999999	Chalepensin	Coumarins	+	7.61968	8190.57	0.00109825
43899@[M+H]+@RANK1	484-20-8	C01557	C12H8O4	216.04226	Bergapten	Coumarins	+	11.2416	7016.4	0.000940811
4091@[M+H]+@RANK1	31005-02-4	C11052	C11H10O3	190.062995	7-Ethoxycoumarin	Coumarins	+	10.5655	5586.04	0.000749018
66058@[M+H]+@RANK1	2747-05-9	C03837	C12H10O4	218.05790999999999	4-Methylumbelliferyl acetate	Coumarins	+	10.0625	5357.34	0.000718352
44478@[M+H]+@RANK1	483-66-9	C18081	C12H8O4	216.04226	Sphondin	Coumarins	+	8.74117	5151.31	0.000690726
44399@[M+H]+@RANK1	574-84-5	C09265	C10H8O5	208.03717499999999	Fraxetin	Coumarins	+	5.25558	5138.43	0.000688999
71470@[M+H]+@RANK1	23013-84-5	C16968	C21H18O6	366.11034000000001	Neoglycyrol	Coumarins	+	13.8965	3824.71	0.000512846
67594@[M+H]+@RANK1	477-33-8	C09310	C21H22O7	386.13655499999999	Samidin	Coumarins	+	5.93538	3554.98	0.000476677
48365@[M+H]+@RANK1	482-83-7	C10414	C16H12O4	268.07355999999999	Dalbergin	Coumarins	+	9.86183	3533.84	0.000473844
67387@[M+H]+@RANK1	642-05-7	C09053	C16H14O4	270.08920999999998	Alloimperatorin	Coumarins	+	8.82855	3378.76	0.000453049
43733@[M+H]+@RANK1	482-48-4	C18082	C12H8O4	216.04226	Isobergapten	Coumarins	+	9.93717	1341.54	0.000179883
73310@[M+H]+@RANK1	3804-70-4	C19707	C14H14O4	246.08921000000001	Columbianetin	Coumarins	+	10.4895		0
44040@[M+H]+@RANK1	17944-23-9;13161-75-6	C09307	C21H22O7	386.13655499999999	(+)-Pteryxin	Coumarins	+	11.1064		0
91681@[M+H]+@RANK1	1603-47-0		C12H8O5	232.03717499999999	8-Hydroxybergapten	Coumarins	+	10.5567		0
68349@[M+H]+@RANK1	1929-30-2	C10476	C12H14O3	206.09429499999999	Ethyl trans-p-methoxycinnamate	Cinnamic acids and derivatives	+	4.96798	1.2243e+06	0.164163
64176@[M+H]+@RANK1	2041-35-2	C05619	C10H10O5	210.05282500000001	3-(3,4-Dihydroxy-5-methoxy)-2-propenoic acid	Cinnamic acids and derivatives	+	4.10028	243852	0.0326975
310@[M+H]+@RANK1	621-82-9	C10438	C9H8O2	148.05242999999999	Cinnamic acid	Cinnamic acids and derivatives	+	8.61644	69019.2	0.0092546
67003@[M+H]+@RANK1	108605-70-5	C08472	C16H13NO5	299.07937399999997	Avenanthramide A	Cinnamic acids and derivatives	+	12.0689	5922.32	0.000794109
3318@[M+H]+@RANK1	107-73-3	C00588	C5H14NO4P	183.066046	Phosphorylcholine	Cholines	+	0.665867	2.0821e+06	0.279184
64183@[M+H]+@RANK1	18696-26-9	C00933	C16H23NO5	309.157624	Sinapine	Cholines	+	5.0757	26679.6	0.0035774
370@[M+H]+@RANK1	28319-77-9	C00670	C8H20NO6P	257.10282599999999	Glycerophosphocholine	Cholines	+	1.47368	14712.8	0.00197281
65502@[M+H]+@RANK1	3616-04-4;107-73-3	C00588	C4H12NO4P	169.05039600000001	O-Phosphocholine	Cholines	+	14.2657	420.421	5.63731e-05
3535@[M-H]-@RANK1	60-81-1	C01604	C21H24O10	436.13695000000001	Phlorizin	Chalcones	-	6.41073	104293	0.0139844
64209@[M+H]+@RANK1	115063-39-3	C16416	C20H20O5	340.13107500000001	Desmethylxanthohumol	Chalcones	+	13.0095	24374	0.00326825
51827@[M+H]+@RANK1	5041-81-6	C16978	C21H22O9	418.12638500000003	Isoliquiritin; Isoliquiritoside	Chalcones	+	6.9421	12107.4	0.00162345
45732@[M+H]+@RANK1	487-52-5	C08578	C15H12O5	272.06847499999998	Butein	Chalcones	+	7.06635	11241.9	0.00150739
52347@[M+H]+@RANK1	520-42-3	C09471	C16H16O5	288.09977500000002	Asebogenin	Chalcones	+	9.06977	5802.65	0.000778062
52314@[M+H]+@RANK1	35241-55-5	C09644	C16H16O4	272.10485999999997	2',6'-Dihydroxy 4'-methoxydihydrochalcone	Chalcones	+	10.716	4481.69	0.000600939
12@[M+H]+@RANK1	2623-91-8	C02261	C4H9NO2	103.063329	D-alpha-Aminobutyric acid	Carboxylic acids and derivatives	+	0.648333	1.42206e+07	1.9068
58150@[M+H]+@RANK1	344-25-2	C00763	C5H9NO2	115.063329	D-Proline	Carboxylic acids and derivatives	+	0.755483	9.67688e+06	1.29755
63632@[M+H]+@RANK1	4042-36-8	C02237	C5H7NO3	129.04259400000001	Pyrrolidonecarboxylic acid	Carboxylic acids and derivatives	+	0.671567	9.13814e+06	1.22531
3298@[M+H]+@RANK1	13074-21-0	C01250	C7H11NO4	173.06880899999999	N-Acetyl-L-glutamate 5-semialdehyde	Carboxylic acids and derivatives	+	1.51005	1.88233e+06	0.252397
63630@[M+H]+@RANK1	5959-95-5	C00819	C5H10N2O3	146.069143	D-Glutamine	Carboxylic acids and derivatives	+	0.658483	1.05584e+06	0.141574
6891@[M+H]+@RANK1	220805-22-1;30315-93-6	C03626	C8H18N4O2	202.142976	NG,NG-Dimethylarginine dihydrochloride	Carboxylic acids and derivatives	+	0.7442	881332	0.118176
45872@[M+H]+@RANK1		C03824	C6H7NO3	141.04259400000001	2-Aminomuconate semialdehyde	Carboxylic acids and derivatives	+	1.19183	802497	0.107605
1499@[M+H]+@RANK1	583-08-4	C05380	C8H8N2O3	180.053493	Nicotinurate	Carboxylic acids and derivatives	+	3.27403	321701	0.043136
72961@[M+H]+@RANK1	140-88-5	C19238	C5H8O2	100.05243	Ethyl acrylate	Carboxylic acids and derivatives	+	1.73615	147181	0.0197351
65746@[M+H]+@RANK1	80-69-3	C02287	C3H4O5	120.005875	Hydroxypropanedioic acid	Carboxylic acids and derivatives	+	2.76943	132627	0.0177836
6377@[M+H]+@RANK1	22839-47-0	C11045	C14H18N2O5	294.12157300000001	Asp-Phe methyl ester;Aspartame	Carboxylic acids and derivatives	+	3.05875	94695.7	0.0126975
69186@[M+H]+@RANK1		C11735	C4H9NO2	103.063329	N-Ethylglycine	Carboxylic acids and derivatives	+	1.15752	93421.4	0.0125266
7089@[M+H]+@RANK1	471-87-4	C10172	C7H13NO2	143.094629	Proline betaine	Carboxylic acids and derivatives	+	0.7387	71490.5	0.00958598
44784@[M+H]+@RANK1	2497-02-1	C02997	C8H11N3O3	197.08004199999999	N-Acetyl-L-histidine	Carboxylic acids and derivatives	+	0.772267	21641	0.00290179
6984@[M+H]+@RANK1		C04368	C9H11NO3	181.073894	Beta-Tyrosine	Carboxylic acids and derivatives	+	2.41698	15504.8	0.00207899
368@[M-H]-@RANK1	617-12-9	C00251	C10H10O6	226.04774	Chorismate	Carboxylic acids and derivatives	-	6.69785	10009.2	0.00134211
58403@[M+H]+@RANK1	6061-93-4	C04225	C7H8O6	188.03209000000001	cis-2-Methylaconitate	Carboxylic acids and derivatives	+	3.8027	8122.72	0.00108915
43230@[M+H]+@RANK1	154-21-2	C06812	C18H34N2O6S	406.21375899999998	Lincomycin	Carboxylic acids and derivatives	+	12.4381	7891.12	0.0010581
5703@[M+H]+@RANK1		C05596	C10H11NO4	209.06880899999999	p-Hydroxyphenylacetylglycine	Carboxylic acids and derivatives	+	8.17352	7870.81	0.00105538
587@[M-H]-@RANK1	59-05-2	C01937	C20H22N8O5	454.17131699999999	Methotrexate	Carboxylic acids and derivatives	-	4.10825	6361.58	0.000853007
3511@[M+H]+@RANK1	41656-56-8	C03451	C13H21N3O8S	379.104938	S-Lactoylglutathione	Carboxylic acids and derivatives	+	4.09222	3019.69	0.000404903
43210@[M+H]+@RANK1	544-31-0	C16512	C18H37NO2	299.28242899999998	Palmitoylethanolamide	Carboximidic acids and derivatives	+	12.6129	13483.6	0.00180798
68842@[M+H]+@RANK1	67-47-0	C11101	C6H6O3	126.031695	5-Hydroxymethylfurfural	Carbonyl compounds	+	2.95403	127614	0.0171114
133@[M+H-H2O]+@RANK1;58151@[M+H-H2O]+@RANK1	492-62-6;87-81-0	C00267;C00795	C6H12O6	180.06339	alpha-D-Glucose;D-Tagatose	Carbohydrates;Organooxygen compounds	+	0.755158	423898	0.0568394
161@[M-H]-@RANK1;3333@[M-H]-@RANK1	6556-12-3;6294-16-2;685-73-4	C00191;C16245;C00333	C6H10O7	194.042655	D-glucoronic acid;D-Galacturonic acid	Carbohydrates;Organic acids	-	0.70965	169248	0.0226941
145@[M-H]-@RANK1	56-73-5	C00092	C6H13O9P	260.02972199999999	D-Glucose 6-phosphate;Glucose 6-phosphate	Carbohydrates	-	0.6463	1.56732e+06	0.210158
345@[M-H]-@RANK1	526-95-4	C00257	C6H12O7	196.05830499999999	Gluconic acid	Carbohydrates	-	0.6921	1.03774e+06	0.139148
4199@[M+NA]+@RANK1	34612-38-9	C02052	C24H42O21	666.22186499999998	Maltotetraose	Carbohydrates	+	0.643344	897619	0.120359
84975@[M+H]+@RANK1	5965-66-2	C01970	C12H22O11	342.11621500000001	beta-Lactose	Carbohydrates	+	4.5652	238068	0.0319219
64618@[M+NA]+@RANK1	6027-89-0	C15923	C6H12O6	180.06339	L-Gulose	Carbohydrates	+	8.71107	126623	0.0169786
146@[M-H]-@RANK1	643-13-0	C00085	C6H13O9P	260.02972199999999	D-Fructose 6-phosphate	Carbohydrates	-	3.23227	66444.7	0.0089094
63099@[M+H-H2O]+@RANK1	551-84-8	C00310	C5H10O5	150.05282500000001	D-Xylulose	Carbohydrates	+	1.76245	48991	0.00656907
66915@[M-H]-@RANK1	72229-42-6	C08336	C17H29NO11	423.17406399999999	Neolinustatin	Carbohydrates	-	4.37917	24576.9	0.00329545
3478@[M-H]-@RANK1	585-99-9	C05402	C12H22O11	342.11621500000001	Melibiose	Carbohydrates	-	4.54617	15312.5	0.00205321
63216@[M+H]+@RANK1	3416-24-8	C00329	C6H13NO5	179.079374	Glucosamine	Carbohydrates	+	2.6016	12972.3	0.00173943
63109@[M+NA]+@RANK1	102916-66-5	C00673	C5H11O7P	214.02424199999999	2-Deoxyribose 5'-phosphate	Carbohydrates	+	11.1273	8431.4	0.00113054
64534@[M+H]+@RANK1		C15769	C8H7NO3	165.04259400000001	(R)-2-Hydroxy-2H-1,4-benzoxazin-3(4H)-one	Benzoxazines	+	5.0519	6066.66	0.000813463
70060@[M+H]+@RANK1	149-30-4	C14437	C7H5NS2	166.98634100000001	2(3H)-Benzothiazolethione	Benzothiazoles	+	2.56803	52022.4	0.00697555
65761@[M+H]+@RANK1	13410-15-6	C02381	C11H12O4	208.07355999999999	6-Methoxymellein	Benzopyrans	+	8.22387	9425.87	0.00126389
3261@[M+H]+@RANK1	150-13-0	C00568	C7H7NO2	137.04767899999999	p-Aminobenzoate	Benzoic acid derivatives	+	0.7359	165712	0.0222199
317@[M+H]+@RANK1	118-92-3	C00108	C7H7NO2	137.04767899999999	Anthranilic acid	Benzoic acid derivatives	+	2.87835	34525.9	0.00462949
70116@[M+H]+@RANK1	271-89-6	C14512	C8H6O	118.041865	Benzofuran	Benzofurans	+	5.1526	1.23112e+06	0.165077
44059@[M+H]+@RANK1	94-59-7	C10490	C10H10O2	162.06808000000001	Safrole	Benzodioxoles	+	12.263	113707	0.0152467
68667@[M+H]+@RANK1	10605-21-7	C10897	C9H9N3O2	191.06947700000001	Carbendazim	Benzimidazoles	+	4.09528	47606.2	0.00638339
4161@[M+H]+@RANK1	582-60-5	C03114	C9H10N2	146.08439799999999	Dimethylbenzimidazole	Benzimidazoles	+	10.5638	3847.43	0.000515892
61979@[M+H]+@RANK1	132-13-8	C05775	C14H18N2O4	278.12665800000002	N1-(alpha-D-ribosyl)-5,6-dimethyl-benzimidazole	Benzimidazole ribonucleosides and ribonucleotides	+	11.8825	24964.8	0.00334746
63506@[M+H]+@RANK1;68507@[M+H]+@RANK1	7339-87-9;99-93-4	C03765;C10700	C8H8O2	136.05242999999999	4-Hydroxyphenylacetaldehyde;4'-Hydroxyacetophenone	Benzene and substituted derivatives;Phenols	+	10.5735	36763.2	0.00492948
71249@[M+H]+@RANK1		C16592	C9H8O	132.057515	Atropaldehyde	Benzene and substituted derivatives	+	6.34418	1.05147e+06	0.14099
58595@[M+H]+@RANK1		C05350	C9H8O4	180.04226	2-Hydroxy-3-(4-hydroxyphenyl)propenoic acid	Benzene and substituted derivatives	+	10.0462	187700	0.0251683
44613@[M+H]+@RANK1	119-68-6	C03005	C8H9NO2	151.06332900000001	2-(Methylamino)benzoic acid	Benzene and substituted derivatives	+	1.5816	181434	0.024328
521@[M-H]-@RANK1	57-96-5	C07317	C23H20N2O3S	404.11946399999999	Sulfinpyrazone	Benzene and substituted derivatives	-	3.40372	91716.8	0.0122981
70134@[M+H]+@RANK1	95-63-6	C14533	C9H12	120.0939	1,2,4-Trimethylbenzene	Benzene and substituted derivatives	+	5.70643	55129.9	0.00739223
62906@[M+H]+@RANK1	64-04-0	C05332	C8H11N	121.08914900000001	Phenethylamine	Benzene and substituted derivatives	+	2.81978	48986.3	0.00656844
34537@[M+H]+@RANK1	3342-77-6	C05653	C8H7NO3	165.04259400000001	Formylanthranilic acid	Benzene and substituted derivatives	+	5.0742	33316.7	0.00446734
66647@[M+H]+@RANK1	113775-47-6	C07450	C13H16N2	200.131348	Dexmedetomidine	Benzene and substituted derivatives	+	10.5063	14877.5	0.00199488
44651@[M-H]-@RANK1	144701-48-4	C07710	C33H30N4O2	514.23687600000005	Telmisartan	Benzene and substituted derivatives	-	6.89362	14124.8	0.00189396
71253@[M+H]+@RANK1		C16596	C10H9NO3	191.058244	5-Phenyl-1,3-oxazinane-2,4-dione	Benzene and substituted derivatives	+	2.803	14017.6	0.00187959
972@[M+H]+@RANK1	5707-55-1	C04043	C8H8O3	152.04734500000001	3,4-Dihydroxyphenylacetaldehyde	Benzene and substituted derivatives	+	4.0537	9505.3	0.00127454
999@[M+H]+@RANK1	87-62-7	C11004	C8H11N	121.08914900000001	2,6-Dimethylaniline	Benzene and substituted derivatives	+	2.01845	9273.67	0.00124348
65777@[M+H]+@RANK1	90-43-7	C02499	C12H10O	170.07316499999999	2-Biphenylol	Benzene and substituted derivatives	+	8.72735	5924.34	0.00079438
2541@[M+H]+@RANK1	299-42-3	C01575	C10H15NO	165.115364	Ephedrine	Benzene and substituted derivatives	+	5.07428	4614.67	0.00061877
58167@[M+H]+@RANK1	370-98-9	C02442	C9H13NO	151.09971400000001	N-Methyltyramine	Benzene and substituted derivatives	+	2.38092	2171.26	0.000291139
68896@[M+H]+@RANK1	53112-28-0	C11180	C12H13N3	199.11094700000001	Pyrimethanil	Benzene and substituted derivatives	+	11.5233		0
1873@[M+H]+@RANK1	137-00-8	C04294	C6H9NOS	143.04048499999999	4-Methyl-5-thiazoleethanol	Azoles	+	2.65588	4.89982e+07	6.57004
298@[M+H]+@RANK1	104-98-3	C00785	C6H6N2O2	138.04292799999999	Urocanic acid	Azoles	+	4.20503	5.34356e+06	0.716504
58224@[M+H]+@RANK1	19639-03-3	C05827	C6H8N2O	124.06366300000001	Methylimidazole acetaldehyde	Azoles	+	0.71115	9206.15	0.00123443
72298@[M+H]+@RANK1	41814-78-2	C18492	C9H7N3S	189.036068	Tricyclazole	Azoles	+	12.2508	5665.68	0.000759696
41050@[M+H]+@RANK1;64300@[M+H]+@RANK1;95002@[M+H]+@RANK1	26296-54-8;23451-01-6;5928-26-7	C10384;C05376	C22H22O10	446.12130000000002	Physcion 1-O-beta-D-glucoside;Physcion 8-O-beta-D-monoglucoside;Sissotrin	Anthraquinones;Flavonoids	+	6.70138	10355	0.00138847
34744@[M+H]+@RANK1;68222@[M+H]+@RANK1	6003-11-8;373-49-9	C10291;C08362	C15H10O4;C16H30O2	254.05790999999999;254.22458	Alizarin 2-methyl ether;Palmitoleic acid	Anthraquinones;Fatty Acyls	+	7.37993	5282.41	0.000708305
41045@[M-H]-@RANK1	518-82-1	C10343	C15H10O5	270.05282499999998	Emodin	Anthraquinones	-	7.28363	352940	0.0473248
71354@[M+H]+@RANK1	14062-59-0	C16803	C26H28O14	564.14791000000002	Glucofrangulin B	Anthraquinones	+	5.68965	66527.7	0.00892053
43813@[M+H]+@RANK1	84-65-1	C16207	C14H8O2	208.05242999999999	Anthraquinone	Anthraquinones	+	8.07592	62357.7	0.00836138
41040@[M+H]+@RANK1	53823-08-8	C10307	C27H32O14	580.17921000000001	Cascaroside A	Anthraquinones	+	5.04578	30874.4	0.00413986
71912@[M+H]+@RANK1	35688-09-6	C17811	C16H12O6	300.06339000000003	Questinol	Anthraquinones	+	7.68682	13749.6	0.00184365
41039@[M+H]+@RANK1	481-72-1	C10294	C15H10O5	270.05282499999998	Aloeemodin	Anthraquinones	+	8.79408	10974.5	0.00147154
68282@[M+H]+@RANK1	478-08-0	C10369	C15H10O5	270.05282499999998	Lucidin	Anthraquinones	+	8.89468	10974.5	0.00147154
1096@[M-H]-@RANK1	117-10-2	C10312	C14H8O4	240.04226	Dantron	Anthraquinones	-	6.6836	8753.86	0.00117378
43882@[M+H]+@RANK1	521-61-9	C17045	C16H12O5	284.06847499999998	Physcion	Anthraquinones	+	8.23672	4894.73	0.000656322
2411@[M-H]-@RANK1	478-43-3	C10401	C15H8O6	284.03208999999998	Rhein	Anthraquinones	-	8.03205	2074.46	0.000278159
41043@[M+H]+@RANK1	481-74-3	C10315	C15H10O4	254.05790999999999	Chrysophanol;Chrysophanic acid; Chrysophanol	Anthraquinones	+	7.45617	1328.9	0.000178188
43807@[M-H]-@RANK1	72-48-0	C01474	C14H8O4	240.04226	Alizarin	Anthraquinones	-	6.71817		0
STD_60-18-4@+@RANK1	60-18-4	C00082	C9H11NO3	181.07390000000001	L-Tyrosine	amino acids	+	1.93	804068	0.107815
STD_107-95-9@+@RANK1	107-95-9	C00099	C3H7NO2	89.047700000000006	beta-Alanine	amino acids	+	0.64	179180	0.0240258
STD_56-12-2@+@RANK1	56-12-2	C00334	C4H9NO2	103.0633	4-Aminobutyric acid	amino acids	+	0.66	155255	0.0208177
STD_368-16-1@+@RANK1	368-16-1	C01152	C7H11N3O2	169.08510000000001	3-Methy-L-histidine	amino acids	+	0.61	46553.1	0.00624219
STD_332-80-9@+@RANK1	332-80-9	C01152	C7H11N3O2	169.08510000000001	1-Methy-L-histidine	amino acids	+	0.61	41027	0.00550121
58376@[M+H]+@RANK1	5875-41-2	C03740	C8H14N2O5	218.090273	(5-L-Glutamyl)-L-amino acid	Amino acid and its derivatives	+	11.9036	4894.61	0.000656306
28@[M+H]+@RANK1;63528@[M+H]+@RANK1;65707@[M+H]+@RANK1;STD_63-91-2@+@RANK1	63-91-2;673-06-3;150-30-1	C00079;C02265;C02057	C9H11NO2	165.078979;165.07900000000001	L-Phenylalanine;D-(+)-Phenylalanine;DL-Phenylalanine	Amino acid and derivatives;Phenols;amino acids	+	2.81977	1.53224e+07	2.05454
13@[M+H]+@RANK1;STD_74-79-3@+@RANK1	74-79-3	C00062	C6H14N4O2	174.11167599999999;174.11170000000001	L-Arginine	Amino acid and derivatives;amino acids	+	0.6	6.91984e+07	9.27863
29@[M+H]+@RANK1;STD_147-85-3@+@RANK1	147-85-3	C00148	C5H9NO2	115.063329;115.0633	Proline;L-Proline	Amino acid and derivatives;amino acids	+	0.73	9.67688e+06	1.29755
16@[M+H]+@RANK1;STD_372-75-8@+@RANK1	372-75-8	C00327	C6H13N3O3	175.09569200000001;175.09569999999999	L-Citruline;L-Citrulline	Amino acid and derivatives;amino acids	+	0.66	2.80698e+06	0.37638
19@[M+H]+@RANK1;STD_56-86-0@+@RANK1	56-86-0	C00025	C5H9NO4	147.05315899999999;147.0532	L-Glutamic acid	Amino acid and derivatives;amino acids	+	0.66	2.03566e+06	0.272957
25@[M+H]+@RANK1;STD_56-85-9@+@RANK1;STD_56-87-1@+@RANK1	56-87-1;56-85-9	C00047;C00064	C6H14N2O2;C5H10N2O3	146.10552799999999;146.06909999999999;146.10550000000001	L-Lysine;L-Glutamine	Amino acid and derivatives;amino acids	+	0.64	1.05584e+06	0.141574
32@[M+H]+@RANK1;STD_72-19-5@+@RANK1	72-19-5	C00188	C4H9NO3	119.058244;119.0582	L-Threonine	Amino acid and derivatives;amino acids	+	0.64	613906	0.082317
35@[M+H]+@RANK1;STD_72-18-4@+@RANK1	72-18-4	C00183	C5H11NO2	117.078979;117.07899999999999	L-Valine	Amino acid and derivatives;amino acids	+	0.93	581176	0.0779284
14@[M+H]+@RANK1;STD_70-47-3@+@RANK1	70-47-3	C00152	C4H8N2O3	132.053493;132.05350000000001	L-Asparagine	Amino acid and derivatives;amino acids	+	0.64	567641	0.0761135
27@[M+H]+@RANK1;STD_70-26-8@+@RANK1	70-26-8	C01602;C00077	C5H12N2O2	132.089878;132.0899	L-Ornithine	Amino acid and derivatives;amino acids	+	0.55	427309	0.0572968
257@[M+H]+@RANK1;STD_51-35-4@+@RANK1	51-35-4	C01157	C5H9NO3	131.058244;131.0582	trans-4-Hydroxy-L-proline;4-Hydroxyproline	Amino acid and derivatives;amino acids	+	0.65	415249	0.0556796
21@[M+H]+@RANK1;STD_71-00-1@+@RANK1	71-00-1	C00135	C6H9N3O2	155.06947700000001;155.06950000000001	L-Histidine	Amino acid and derivatives;amino acids	+	0.59	254690	0.0341507
15@[M+H]+@RANK1;STD_56-84-8@+@RANK1	56-84-8	C00049	C4H7NO4	133.037509;133.03749999999999	L-Aspartic acid	Amino acid and derivatives;amino acids	+	0.63	151339	0.0202926
30@[M+H]+@RANK1;STD_56-45-1@+@RANK1	56-45-1	C00065	C3H7NO3	105.04259399999999;105.04259999999999	L-Serine	Amino acid and derivatives;amino acids	+	0.62	96814.3	0.0129816
26@[M+H]+@RANK1;STD_63-68-3@+@RANK1	63-68-3	C00073	C5H11NO2S	149.05105;149.05099999999999	L-Methionine	Amino acid and derivatives;amino acids	+	0.94	23984.2	0.00321598
50@[M+H]+@RANK1	535-75-1;3105-95-1	C00408	C6H11NO2	129.078979	L-Pipecolic acid	Amino acid and derivatives	+	0.68835	9.13814e+06	1.22531
6902@[M+H]+@RANK1	660-88-8	C00431	C5H11NO2	117.078979	5-Aminovaleric acid	Amino acid and derivatives	+	1.10792	1.42817e+06	0.191499
6334@[M+H]+@RANK1	327-57-1	C01933	C6H13NO2	131.094629	L-Norleucine	Amino acid and derivatives	+	1.8128	1.02818e+06	0.137866
71198@[M+H]+@RANK1	443-79-8	C16434;C06418	C6H13NO2	131.094629	Isoleucine	Amino acid and derivatives	+	1.79602	1.02818e+06	0.137866
23@[M+H]+@RANK1;24@[M+H]+@RANK1	73-32-5;61-90-5	C00407;C00123	C6H13NO2	131.094629	L-Isoleucine;L-Leucine	Amino acid and derivatives	+	1.77934	1.02818e+06	0.137866
277@[M+H]+@RANK1	1118-68-9	C01026	C4H9NO2	103.063329	N,N-Dimethylglycine	Amino acid and derivatives	+	1.03728	960435	0.128782
37@[M+H]+@RANK1	62-57-7	C03665	C4H9NO2	103.063329	2-Aminoisobutyric acid	Amino acid and derivatives	+	0.9827	960435	0.128782
63103@[M+H]+@RANK1	692-04-6	C02727	C8H16N2O3	188.11609300000001	N6-Acetyl-L-lysine	Amino acid and derivatives	+	0.805833	826286	0.110795
288@[M+H]+@RANK1;3713@[M+H]+@RANK1	1927-25-9;672-15-1;6027-21-0	C00263	C4H9NO3	119.058244	L-Homoserine	Amino acid and derivatives	+	0.671183	613906	0.082317
35949@[M+H]+@RANK1	6600-40-4	C01826	C5H11NO2	117.078979	DL-Norvaline	Amino acid and derivatives	+	1.05125	478638	0.0641793
3251@[M+NA]+@RANK1	98-79-3	C01879	C5H7NO3	129.04259400000001	5-oxoproline	Amino acid and derivatives	+	0.560733	258349	0.0346414
44433@[M+H]+@RANK1	3081-61-6	C01047	C7H14N2O3	174.10044300000001	L-Theanine	Amino acid and derivatives	+	0.848767	127315	0.0170713
63455@[M+H]+@RANK1		C04076	C6H11NO3	145.073894	Allysine(6-Oxo DL-Norleucine)	Amino acid and derivatives	+	0.772267	81188.3	0.0108863
3305@[M+H]+@RANK1	19246-18-5	C01419	C5H10N2O3S	178.041214	CYS-GLY;Cysteinylglycine	Amino acid and derivatives	+	1.38275	69993	0.00938518
324@[M+H]+@RANK1;3271@[M+H]+@RANK1	542-32-5;1118-90-7	C00956	C6H11NO4	161.06880899999999	L-Homoglutamic acid	Amino acid and derivatives	+	0.728117	69069.1	0.00926129
3289@[M+H]+@RANK1	29908-03-0	C00019	C15H22N6O5S	398.13724000000002	S-Adenosylmethionine	Amino acid and derivatives	+	0.655383	64157.7	0.00860274
58397@[M+H]+@RANK1	28047-15-6	C04148	C13H16N2O4	264.11100800000003	Phenylacetyl-L-glutamine	Amino acid and derivatives	+	4.71198	28628.1	0.00383866
383@[M-H]-@RANK1	997-68-2	C00449	C11H20N2O6	276.132138	L-Saccharopine	Amino acid and derivatives	-	0.6454	27729.7	0.0037182
4233@[M+H]+@RANK1	4289-98-9	C03145	C6H11NO3S	177.045965	N-formylmethionine	Amino acid and derivatives	+	0.673567	23579.7	0.00316174
45@[M+H]+@RANK1	27025-41-8	C00127	C20H32N6O12S2	612.15196600000002	Glutathione oxidized	Amino acid and derivatives	+	2.51768	19624.1	0.00263135
4237@[M+H]+@RANK1	500-98-1	C05598	C10H11NO3	193.073894	Phenylacetylglycine	Amino acid and derivatives	+	4.91812	15048	0.00201775
9@[M+H]+@RANK1	352-97-6	C00581	C3H7N3O2	117.053827	Guanidineacetic acid	Amino acid and derivatives	+	1.10792	14928.1	0.00200166
3787@[M+H]+@RANK1	634-97-9	C05942	C5H5NO2	111.03202899999999	Pyrrole-2-carboxylic acid	Amino acid and derivatives	+	2.29307	14903.9	0.00199842
44@[M+H]+@RANK1	70-18-8	C00051	C10H17N3O6S	307.08380799999998	Glutathione	Amino acid and derivatives	+	2.02187	9231.4	0.00123782
3325@[M+H]+@RANK1	1188-37-0	C00624	C7H11NO5	189.06372400000001	N-Acetyl-L-glutamic acid	Amino acid and derivatives	+	3.74675	7245.82	0.000971573
45121@[M+H]+@RANK1	3184-13-2;70-26-8	C00077;C01602	C5H12N2O2	132.089878	L-Ornithine	Amino acid and derivatives	+	3.94683	6657.19	0.000892645
43866@[M+H]+@RANK1	1188-21-2	C02710	C8H15NO3	173.10519400000001	N-Acetyl-l-leucine	Amino acid and derivatives	+	5.37673	6515.86	0.000873695
60@[M+H]+@RANK1	51-67-2	C00483	C8H11NO	137.08406400000001	Tyramine	Amino acid and derivatives	+	3.25613	5874.55	0.000787703
65911@[M+H]+@RANK1	2280-01-5	C03137	C13H14N2O3	246.10044300000001	Acetyl tryptophan	Amino acid and derivatives	+	7.97212	3988.73	0.000534839
480@[M+H]+@RANK1	144-90-1	C05145	C4H9NO2	103.063329	3-Aminoisobutanoic acid	Amino acid and derivatives	+	0.9401	2331.87	0.000312675
46@[M+H]+@RANK1	1190-49-4	C02427	C7H15N3O3	189.11134200000001	L-Homocitrulline	Amino acid and derivatives	+	0.721917	2034.17	0.000272756
42@[M+H]+@RANK1	59-92-7	C00355	C9H11NO4	197.06880899999999	Levodopa	Amino acid and derivatives	+	9.86707	1528.55	0.000204959
69008@[M+H]+@RANK1	2922-56-7	C11347	C11H19N3O6S	321.09945800000003	S-(methyl)glutathione	Amino acid and derivatives	+	14.2657	111.26	1.49185e-05
65595@[M+H]+@RANK1	3929-61-1	C01425	C10H16N2O7	276.095753	Glu-Glu	Amino acid and derivatives	+	5.40433		0
44763@[M+H]+@RANK1;66396@[M+H]+@RANK1	119-65-3;91-22-5	C06323;C06413	C9H7N	129.057849	Isoquinoline;Quinoline	Alkaloids;Quinolines and derivatives	+	6.126	129312	0.0173391
86457@[M+H]+@RANK1;STD_1912-33-0@+@RANK1	1912-33-0	C20635	C11H11NO2	189.078979;189.078979	Methyl (indol-3-yl)acetate;Methyl 3-indolylacetate	Alkaloids;phytohormone	+	9.48	4167.67	0.000558832
44276@[M+H]+@RANK1;STD_525-79-1@+@RANK1	525-79-1	C08272	C10H9N5O	215.08071000000001;215.08070000000001	6-(Furfurylamino)purine;Kinetin	Alkaloids;phytohormone	+	4.55	2463.03	0.000330261
33@[M+H]+@RANK1;65364@[M+H]+@RANK1;65534@[M+H]+@RANK1;STD_73-22-3@+@RANK1	54-12-6;73-22-3;153-94-6	C00806;C00078;C00525	C11H12N2O2	204.089878;204.0899	Tryptophan;L-Tryptophan;D-Tryptophan	Alkaloids;Amino acid and derivatives;Indoles and derivatives;amino acids	+	3.76937	244226	0.0327477
11@[M+H]+@RANK1;63614@[M+H]+@RANK1;STD_56-41-7@+@RANK1	302-72-7;56-41-7	C01401;C00041	C3H7NO2	89.047679000000002;89.047700000000006	DL-Alanine;L-Alanine	Alkaloids;Amino acid and derivatives;amino acids	+	0.644928	734592	0.0984996
86434@[M+H]+@RANK1	134-20-3	C20634	C8H9NO2	151.06332900000001	Methyl anthranilate	Alkaloids	+	2.1149	6.4218e+06	0.861083
286@[M+H]+@RANK1	120-72-9	C00463	C8H7N	117.057849	Indole	Alkaloids	+	3.81955	5.81781e+06	0.780095
66971@[M+H]+@RANK1	1818-71-9	C08432	C10H13N5O5	283.09167000000002	Crotonoside	Alkaloids	+	2.39745	4.84441e+06	0.649574
93101@[M+H]+@RANK1	1854-30-4		C4H9NO2	103.063329	O-Acetylethanolamine	Alkaloids	+	0.671567	4.79191e+06	0.642535
95841@[M+H]+@RANK1	178764-92-6		C12H18N2O	206.14191299999999	Agrocybenine	Alkaloids	+	5.03133	4.48091e+06	0.600833
68293@[M+H]+@RANK1	2492-09-3	C10383	C18H27NO5	337.18892399999999	Sarracine	Alkaloids	+	13.1412	1.7646e+06	0.236611
86189@[M+H]+@RANK1	7159-86-6		C18H27NO5	337.18892399999999	3alpha,6beta-Ditigloyloxytropan-7beta-ol	Alkaloids	+	13.2084	1.7646e+06	0.236611
67114@[M+H]+@RANK1	26166-37-0	C08680	C22H33NO2	343.25112899999999	Denudatine	Alkaloids	+	1.58737	1.34427e+06	0.18025
273@[M+H]+@RANK1	535-83-1	C01004	C7H7NO2	137.04767899999999	Trigonelline	Alkaloids	+	0.823517	994340	0.133329
5683@[M+H]+@RANK1	492-27-3	C01717	C10H7NO3	189.04259400000001	Kynurenic acid	Alkaloids	+	4.36405	972300	0.130373
287@[M+H]+@RANK1	590-46-5;107-43-7	C00719	C5H11NO2	117.078979	Betaine	Alkaloids	+	1.05543	955529	0.128124
65607@[M+H]+@RANK1	556-03-6	C01536	C9H11NO3	181.073894	DL-Tyrosine	Alkaloids	+	1.89672	804068	0.107815
5453@[M+H]+@RANK1	83-34-1	C08313	C9H9N	131.073499	3-Methylindole	Alkaloids	+	3.80997	680704	0.0912738
68535@[M+H]+@RANK1	6159-55-3	C10733	C11H12N2O	188.09496300000001	Vasicine	Alkaloids	+	3.75962	457729	0.0613757
68639@[M+H]+@RANK1	4540-25-4	C10863	C16H21NO4	291.14705900000001	Phyllalbine	Alkaloids	+	5.06868	333626	0.0447351
63619@[M+NA]+@RANK1	499-20-7	C05143	C14H17NO7	311.100504	Dhurrin	Alkaloids	+	13.3259	278778	0.0373806
64445@[M+H]+@RANK1;64446@[M+H]+@RANK1	3423-27-6;3423-26-5	C12452;C12453	C10H17NO2	183.12592900000001	Tropine acetate;3-Acetoxytropane	Alkaloids	+	3.23935	193781	0.0259836
1455@[M+H]+@RANK1	58-08-2	C07481	C8H10N4O2	194.080376	Caffeine	Alkaloids	+	4.50223	175749	0.0235657
44020@[M+H]+@RANK1	485-71-2	C11379	C19H22N2O	294.17321299999998	(-)-Cinchonidine	Alkaloids	+	11.9941	138373	0.0185541
68206@[M+H]+@RANK1;68308@[M+H]+@RANK1	17958-43-9;551-58-6	C10263;C10403	C15H25NO4	283.178359	Amabiline;Supinine	Alkaloids	+	12.9902	133718	0.0179299
1497@[M+H]+@RANK1	98-92-0	C00153	C6H6N2O	122.048013	Nicotinamide	Alkaloids	+	1.01434	118648	0.0159093
44430@[M+H]+@RANK1	550-90-3	C10772	C15H24N2O	248.188863	Lupanine	Alkaloids	+	2.95888	110103	0.0147634
35687@[M+H]+@RANK1	312-84-5	C00740	C3H7NO3	105.04259399999999	D-Serine	Alkaloids	+	0.655383	96814.3	0.0129816
63097@[M+H]+@RANK1	1783-96-6	C00402	C4H7NO4	133.037509	D-Aspartic acid	Alkaloids	+	0.755483	96675.6	0.012963
1936@[M+H]+@RANK1	92-13-7	C07474	C11H16N2O2	208.12117799999999	Pilocarpine	Alkaloids	+	5.03792	95764	0.0128407
68567@[M+H]+@RANK1	519-02-8	C10774	C15H24N2O	248.188863	Matrine	Alkaloids	+	3.47432	72565	0.00973006
2253@[M+H]+@RANK1	50-55-5	C06539	C33H40N2O9	608.27338299999997	Reserpine	Alkaloids	+	6.01748	66791.4	0.00895589
3422@[M+H]+@RANK1	118-10-5	C06528	C19H22N2O	294.17321299999998	Cinchonine	Alkaloids	+	11.9941	62429.3	0.00837098
91472@[M+H]+@RANK1	28789-35-7	C20216	C17H27NO3	293.199094	Nordihydrocapsaicin	Alkaloids	+	11.8658	58992.7	0.00791019
34541@[M+H]+@RANK1	59-48-3	C12312	C8H7NO	133.052764	indolin-2-one	Alkaloids	+	5.67433	58985.6	0.00790922
68278@[M+H]+@RANK1;68317@[M+H]+@RANK1	480-54-6;15503-87-4	C10364;C10413	C18H25NO6	351.16818899999998	Retrorsine;Usaramine	Alkaloids	+	0.71665	54794.4	0.00734724
68547@[M+H]+@RANK1	56293-29-9	C10748	C15H24N2	232.19394800000001	Aloperine	Alkaloids	+	7.2169	51065.8	0.00684728
67531@[M+H]+@RANK1	24880-43-1	C09224	C17H23NO3	289.16779400000001	Mesembrine	Alkaloids	+	5.10877	48338.7	0.00648161
94496@[M+H]+@RANK1	74058-71-2		C23H39NO	345.30316399999998	Macamide B	Alkaloids	+	8.8496	46253.3	0.00620199
73472@[M+H]+@RANK1	2565-01-7	C19985	C20H21NO4	339.14705900000001	Nantenine	Alkaloids	+	12.1175	40021.4	0.00536636
41557@[M+H]+@RANK1	6918-48-5		C17H35NO2	285.26677899999999	(2S,3R,4E)-2-Amino-4-heptadecene-1,3-diol	Alkaloids	+	11.1415	38782.6	0.00520025
3433@[M+H]+@RANK1	51-34-3	C01851	C17H21NO4	303.14705900000001	Scopolamine	Alkaloids	+	6.85828	38619.7	0.00517842
64742@[M+H]+@RANK1	1086-80-2	C01727	C12H10N4O2	242.080376	Lumichrome	Alkaloids	+	6.69662	36363.9	0.00487594
66897@[M+H]+@RANK1	87-52-5	C08304	C11H14N2	174.11569800000001	Gramine	Alkaloids	+	8.72735	35758.8	0.00479481
64341@[M+H]+@RANK1	20824-29-7	C03470	C27H34N2O9	530.22643300000004	Strictosidine	Alkaloids	+	0.78905	34716.2	0.00465501
3463@[M+H]+@RANK1	57-24-9	C06522	C21H22N2O2	334.16812800000002	Strychnine	Alkaloids	+	3.674	31840	0.00426934
68049@[M+H]+@RANK1	18058-50-9	C09962	C10H11NO3	193.073894	Gentioflavin	Alkaloids	+	4.93442	31465.5	0.00421913
1456@[M+H]+@RANK1	83-67-0	C07480	C7H8N4O2	180.06472600000001	Theobromine	Alkaloids	+	3.27403	30565.8	0.00409848
86199@[M+H]+@RANK1	5574-24-3		C20H17NO5	351.11067400000002	Oxoglaucine	Alkaloids	+	13.8293	29110.7	0.00390337
67522@[M+H]+@RANK1	487-58-1	C09213	C14H18N2O2	246.13682800000001	Hypaphorine	Alkaloids	+	8.37492	28822.6	0.00386474
44747@[M+H]+@RANK1	19408-84-5	C16952	C18H29NO3	307.214744	Dihydrocapsaicin	Alkaloids	+	11.9366	28753.1	0.00385543
67147@[M+H]+@RANK1	20501-56-8	C08713	C24H39NO5	421.28282400000001	Talatisamine	Alkaloids	+	4.66238	27827.4	0.00373131
24111@[M+H]+@RANK1	94-07-5	C04548	C9H13NO2	167.094629	Synephrine	Alkaloids	+	2.62783	26672.4	0.00357643
64441@[M+H]+@RANK1	526-64-7	C12440	C8H15NO	141.115364	Trachelanthamidine	Alkaloids	+	2.93725	25180.9	0.00337644
64457@[M+H]+@RANK1	110-89-4	C01746	C5H11N	85.089149000000006	Piperidine	Alkaloids	+	2.24915	23187.2	0.00310912
67556@[M+H]+@RANK1	125-15-5	C09255	C22H24N2O4	380.173608	Vomicine	Alkaloids	+	5.37078	23099	0.00309728
43505@[M+H]+@RANK1	357-70-0	C08526	C17H21NO3	287.15214400000002	Galantamine	Alkaloids	+	6.526	22452.6	0.00301061
66848@[M+H]+@RANK1	60-31-1	C08201	C7H16ClNO2	181.08695700000001	Acetylcholine chloride	Alkaloids	+	3.30648	22012	0.00295153
67125@[M+H]+@RANK1	4491-19-4	C08691	C34H47NO10	629.31999900000005	Indaconitine	Alkaloids	+	12.0028	21913.3	0.0029383
64444@[M+H]+@RANK1	481-37-8	C10858	C9H15NO3	185.10519400000001	Ecgonine	Alkaloids	+	3.10508	21776.9	0.00292001
281@[M+H]+@RANK1	300-84-5	C00519	C2H7NO2S	109.01975	Hypotaurine	Alkaloids	+	2.24245	21007.2	0.0028168
68316@[M+H]+@RANK1	74202-10-1	C10412	C17H27NO7	357.17875400000003	Uplandicine	Alkaloids	+	3.47205	20870.9	0.00279852
43986@[M+H]+@RANK1	500-44-7	C04771	C8H10N2O4	198.06405799999999	Mimosine	Alkaloids	+	2.36582	20505.5	0.00274953
73436@[M+H]+@RANK1	4382-56-3	C19932	C21H22N2O3	350.16304300000002	Perakine	Alkaloids	+	7.19185	19632	0.00263241
89202@[M+H]+@RANK1	2466-42-4		C19H17NO4	323.11575900000003	Neolitsine	Alkaloids	+	5.03512	19274.8	0.00258451
68272@[M+H]+@RANK1	6887-34-9	C10356	C9H15NO3	185.10519400000001	Otonecine	Alkaloids	+	2.97082	18713	0.00250917
103463@[M+H]+@RANK1	1121-25-1		C6H7NO	109.052764	3-Hydroxy-2-methylpyridine	Alkaloids	+	1.43665	18519.6	0.00248324
68253@[M+H]+@RANK1	15503-86-3	C10333	C18H25NO7	367.16310399999998	Isatidine	Alkaloids	+	6.73018	16987.4	0.00227779
67534@[M+H]+@RANK1	509-80-8	C09227	C21H24N2O4	368.173608	Mitraphylline	Alkaloids	+	13.0238	16652	0.00223282
67543@[M+H]+@RANK1;71479@[M+H]+@RANK1	76-66-4;6859-01-4	C09236;C16980	C22H28N2O4	384.20490799999999	Rhynchophylline;Isorhyncophylline	Alkaloids	+	8.66022	16236.3	0.00217708
68599@[M+H]+@RANK1	469-59-0	C10811	C27H39NO3	425.29299400000002	Jervine	Alkaloids	+	10.5231	14877.6	0.0019949
68273@[M+H]+@RANK1	72213-98-0	C10357	C22H33NO8	439.220619	Parsonsine	Alkaloids	+	10.9427	13999.8	0.00187719
69159@[M+H]+@RANK1	4368-28-9	C11692	C11H17N3O8	319.10156699999999	Tetrodotoxin	Alkaloids	+	12.9782	12939.7	0.00173505
7055@[M+H]+@RANK1	539-15-1	C06199	C10H15NO	165.115364	Hordenine	Alkaloids	+	3.03795	12848.6	0.00172283
43861@[M+H]+@RANK1	485-35-8	C10763	C11H14N2O	190.110613	Cytisine	Alkaloids	+	1.21823	12752	0.00170988
1526@[M+H]+@RANK1	54-11-5	C00745	C10H14N2	162.11569800000001	L-Nicotine	Alkaloids	+	2.29498	12599.1	0.00168938
64426@[M+H]+@RANK1	135-97-7	C02066	C8H15NO	141.115364	Pseudotropine	Alkaloids	+	0.805833	11539.5	0.0015473
2631@[M+H-H2O]+@RANK1	104987-11-3	C01375	C44H69NO12	803.48197900000002	Tacrolimus	Alkaloids	+	12.3961	11340.1	0.00152056
65553@[M+H]+@RANK1	56-69-9	C01017	C11H12N2O3	220.08479299999999	5-Hydroxytryptophan	Alkaloids	+	10.8756	11311.9	0.00151678
93472@[M+H]+@RANK1	28360-49-8		C23H25NO2	347.18852900000002	Mahanine	Alkaloids	+	2.1164	10740.3	0.00144014
68288@[M+H]+@RANK1	23246-96-0	C10375	C18H23NO6	349.15253899999999	Riddelline	Alkaloids	+	13.656	10251.1	0.00137454
67518@[M+H]+@RANK1	486-84-0	C09209	C12H10N2	182.08439799999999	Harman	Alkaloids	+	8.5971	10052.2	0.00134788
68631@[M+H]+@RANK1	52418-07-2	C10853	C15H19NO3	261.13649400000003	Cochlearine	Alkaloids	+	13.7622	9985.02	0.00133887
63533@[M+H]+@RANK1	71031-15-7	C08301	C9H11NO	149.08406400000001	Cathinone	Alkaloids	+	6.67983	9856.77	0.00132167
69354@[M+H]+@RANK1	29429-03-6	C12187	C16H19NO4	289.13140900000002	Pseudolycorine	Alkaloids	+	4.76158	9675.45	0.00129736
63@[M+H]+@RANK1	51-41-2	C00547	C8H11NO3	169.073894	Norepinephrine	Alkaloids	+	1.84637	9618.12	0.00128967
68133@[M+H]+@RANK1;68139@[M+H]+@RANK1	116174-63-1;118396-02-4	C10124;C10132	C8H15NO4	189.100109	Alexine;Australine	Alkaloids	+	3.45753	9269.69	0.00124295
68544@[M+H]+@RANK1	486-64-6	C10744	C11H10N2O2	202.07422800000001	Vasicinone	Alkaloids	+	8.72735	9183.34	0.00123137
87846@[M+H]+@RANK1	501-33-7		C7H13NO	127.09971400000001	8-Azabicyclo-3.2.1-octan-3-ol	Alkaloids	+	14.0919	8848.49	0.00118647
68636@[M+H]+@RANK1	77053-06-6	C10859	C17H23NO3	289.16779400000001	Knightinol	Alkaloids	+	5.95818	8587.06	0.00115142
68275@[M+H]+@RANK1	60102-37-6	C10359	C19H27NO7	381.17875400000003	Petasitenine	Alkaloids	+	4.68268	8494.14	0.00113896
88539@[M+H]+@RANK1	696-60-6		C7H9NO	123.068414	4-Hydroxybenzylamine	Alkaloids	+	2.2995	8167.54	0.00109516
68627@[M+H]+@RANK1	537-26-8	C10848	C15H19NO2	245.14157900000001	Tropacocaine	Alkaloids	+	8.72735	8096.81	0.00108568
64754@[M+H]+@RANK1	154361-50-9	C12650	C15H22FN3O6	359.14926500000001	Capecitabine	Alkaloids	+	7.87143	7784.97	0.00104387
64442@[M+H]+@RANK1	480-85-3	C06177	C8H13NO2	155.094629	Retronecine	Alkaloids	+	3.00438	7427.44	0.000995927
71932@[M+H]+@RANK1	38853-67-7	C17898	C20H21NO4	339.14705900000001	Tetrahydroepiberberine	Alkaloids	+	8.74413	7322.72	0.000981884
67049@[M+H]+@RANK1	29477-83-6	C08533	C14H13NO7	307.06920400000001	Narciclasine	Alkaloids	+	4.11682	7136.47	0.000956911
68314@[M+H]+@RANK1	87340-27-0	C10410	C18H25NO5	335.17327399999999	Triangularine	Alkaloids	+	11.7232	7051.18	0.000945474
68291@[M+H]+@RANK1	520-65-0	C10380	C18H27NO6	353.18383899999998	Rosmarinine	Alkaloids	+	9.38188	6987.68	0.000936959
64374@[M+H]+@RANK1	5096-57-1	C03329	C20H21NO4	339.14705900000001	Canadine	Alkaloids	+	8.22387	6906.95	0.000926135
68312@[M+H]+@RANK1;68313@[M+H]+@RANK1	74410-74-5;22571-95-5	C10408;C10409	C20H31NO6	381.21513900000002	Symlandine;Symphytine	Alkaloids	+	13.007	6810.63	0.00091322
64380@[M+H]+@RANK1	5096-70-8	C05243	C18H21NO3	299.15214400000002	N-Methylcoclaurine	Alkaloids	+	12.0671	6766.74	0.000907335
87599@[M+H]+@RANK1	177794-04-6		C7H13NO3	159.08954399999999	Calystegine A6	Alkaloids	+	0.71115	6607.83	0.000886026
67141@[M+H]+@RANK1	509-24-0	C08707	C22H31NO3	357.23039399999999	Napellonine	Alkaloids	+	8.47562	6093.98	0.000817126
68261@[M+H]+@RANK1	303-34-4	C10341	C21H33NO7	411.22570400000001	Lasiocarpine	Alkaloids	+	5.32043	6051.51	0.000811431
67569@[M+H]+@RANK1	83-94-3	C09274	C20H26N2O	310.20451300000002	Tabernanthine	Alkaloids	+	3.78617	6039.46	0.000809815
68299@[M+H]+@RANK1	480-81-9	C10391	C18H23NO5	333.157624	Seneciphylline	Alkaloids	+	9.06	5639.42	0.000756175
91527@[M+H]+@RANK1	197565-90-5		C7H13NO3	159.08954399999999	Calystegine A7	Alkaloids	+	2.60999	5625.07	0.000754251
86844@[M+H]+@RANK1	548-08-3		C18H17NO2	279.12592899999999	Roemerine	Alkaloids	+	8.0896	5515.1	0.000739506
67127@[M+H]+@RANK1	39089-30-0	C08693	C22H35NO4	377.25660900000003	Karacoline	Alkaloids	+	5.20795	5514.16	0.000739379
2254@[M+H]+@RANK1	2901-66-8		C23H30N2O5	414.21547299999997	Methyl reserpate	Alkaloids	+	7.21325	5402.48	0.000724405
43883@[M+H]+@RANK1	40580-83-4		C12H10N2O	198.07931300000001	Harmol hydrochloride monohydrate	Alkaloids	+	8.75475	5139.64	0.000689161
43847@[M+H]+@RANK1	522-87-2		C20H24N2O3	340.17869300000001	Yohimbic acid monohydrate	Alkaloids	+	13.7488	4928.25	0.000660816
67368@[M+H]+@RANK1	16049-28-8	C09033	C19H24N2O	296.18886300000003	Antirhine	Alkaloids	+	11.614	4909.8	0.000658342
68556@[M+H]+@RANK1	486-86-2	C10760	C12H16N2O	204.12626299999999	N-Methylcytisine	Alkaloids	+	1.13671	4662.39	0.000625168
84994@[M+H]+@RANK1	6879-01-2		C22H33NO4	375.24095899999998	Tuberostemonine	Alkaloids	+	6.51202	4607.15	0.000617761
64427@[M+H]+@RANK1	131580-36-4	C10850	C7H13NO3	159.08954399999999	Calystegine A3	Alkaloids	+	3.27292	4471.79	0.000599611
68233@[M+H]+@RANK1	6029-87-4	C10304	C16H23NO5	309.157624	Fulvine	Alkaloids	+	7.9889	4433.99	0.000594542
86876@[M+H]+@RANK1	5531-98-6		C20H23NO2	309.17287900000002	Atherosperminine	Alkaloids	+	6.14278	4417.3	0.000592305
67613@[M+H]+@RANK1	1862-41-5	C09339	C17H15NO2	265.11027899999999	(-)-Anonaine	Alkaloids	+	7.4233	4345.06	0.000582618
68891@[M+H]+@RANK1	86639-52-3	C11173	C22H20N2O5	392.13722300000001	7-Ethyl-10-Hydroxycamptothecin	Alkaloids	+	6.28257	4331.33	0.000580778
64376@[M+H]+@RANK1	24240-04-8;485-91-6	C02134	C21H23NO5	369.157624	Allocryptopine	Alkaloids	+	13.5944	4290	0.000575235
68574@[M+H]+@RANK1	529-78-2	C10781	C15H20N2O	244.15756300000001	Rhombifoline	Alkaloids	+	8.74413	4289.45	0.000575161
246@[M+H]+@RANK1	59-30-3	C00504	C19H19N7O6	441.13968299999999	Folic acid	Alkaloids	+	3.96033	4231.25	0.000567358
44191@[M+H]+@RANK1	3836-11-9;6836-11-9	C08679	C27H41NO8	507.28321899999997	Deltaline	Alkaloids	+	7.55057	4167	0.000558742
67647@[M+H]+@RANK1	4030-51-7	C09380	C19H19NO5	341.12632400000001	Cassyfiline	Alkaloids	+	10.6637	4141.07	0.000555266
64367@[M+H]+@RANK1	486-39-5	C06161	C17H19NO3	285.13649400000003	Coclaurine	Alkaloids	+	9.06302	4118.92	0.000552295
1458@[M+H]+@RANK1	58-55-9	C07130	C7H8N4O2	180.06472600000001	Theophylline	Alkaloids	+	3.92347	4095.19	0.000549113
85115@[M+H]+@RANK1	483-10-3		C21H26N2O3	354.194343	Corynanthine	Alkaloids	+	4.4645	4048.54	0.000542859
64373@[M+H]+@RANK1	3486-67-7	C05315	C21H22NO4	352.15488399999998	Palmatine	Alkaloids	+	8.10591	3994.98	0.000535676
68548@[M+H]+@RANK1	16837-52-8	C10749	C15H24N2O2	264.18377800000002	Oxymatrine	Alkaloids	+	8.37492	3783.72	0.000507349
756@[M+H]+@RANK1	56180-94-0	C06802	C25H43NO18	645.248019	Acarbose	Alkaloids	+	6.98995	3568.62	0.000478508
3350@[M+H]+@RANK1	304-21-2	C06536	C13H14N2O	214.110613	Harmaline	Alkaloids	+	10.0022	3507.26	0.00047028
68213@[M+H]+@RANK1	723-78-4	C10278	C13H19NO3	237.136494	Rivularine	Alkaloids	+	4.34702	3453.87	0.000463121
68219@[M+H]+@RANK1	60367-00-2	C10286	C21H30ClNO8	459.165997	Doronine	Alkaloids	+	12.8559	3227.03	0.000432704
3322@[M+H]+@RANK1	4707-58-8	C01092	C9H17NO3	187.12084400000001	8-Amino-7-oxononanoic acid	Alkaloids	+	1.51007	3161.49	0.000423916
3043@[M-H]-@RANK1	146-48-5	C09256	C21H26N2O3	354.194343	Yohimbine	Alkaloids	-	12.1315	3123.53	0.000418826
68606@[M-H]-@RANK1	20562-02-1	C10820	C45H73NO15	867.49802399999999	alpha-Solanine	Alkaloids	-	7.4947	3080.62	0.000413072
67128@[M+H]+@RANK1	32854-75-4	C08694	C32H44N2O8	584.30976799999996	Lannaconitine	Alkaloids	+	6.6628	2855.68	0.000382911
86799@[M+H]+@RANK1	24123-92-0		C20H21NO3	323.15214400000002	Koenigicine	Alkaloids	+	6.5288	2730.38	0.00036611
89507@[M+H]+@RANK1	7630-74-2		C19H19NO2	293.14157899999998	Dehydronuciferine	Alkaloids	+	5.65608	2730.1	0.000366072
65779@[M+H]+@RANK1	142-08-5	C02502	C5H5NO	95.037114000000003	2-Hydroxypyridine	Alkaloids	+	3.575	2703.92	0.000362562
67655@[M+H]+@RANK1	5890-28-8	C09389	C19H19NO4	325.13140900000002	Cassythicine	Alkaloids	+	9.90317	2563.23	0.000343697
43822@[M+H]+@RANK1	476-28-8	C08532	C16H17NO4	287.11575900000003	Lycorine	Alkaloids	+	7.58542	2432.73	0.000326199
68218@[M+H]+@RANK1	5096-50-4	C10284	C8H13NO3	171.08954399999999	Crotanecine	Alkaloids	+	4.19597	2405.76	0.000322582
43921@[M+H]+@RANK1	4845-99-2;357-57-3	C09084	C23H26N2O4	394.189258	Brucine	Alkaloids	+	4.37663	2398.41	0.000321597
68472@[M+H]+@RANK1	530-53-0	C10659	C11H10N2O	186.07931300000001	Deoxyvasicinone	Alkaloids	+	10.5735	2338.75	0.000313597
64436@[M+H]+@RANK1	18747-42-7	C06184	C9H17NO	155.13101399999999	Methylisopelletierine	Alkaloids	+	4.11205	2267.2	0.000304003
64384@[M+H]+@RANK1	2141-09-5	C09581	C20H23NO4	341.16270900000001	Magnoflorine	Alkaloids	+	6.54558	2175.67	0.000291729
43918@[M+H]+@RANK1	143-57-7	C10815	C41H63NO14	793.42485899999997	Protoveratrine A	Alkaloids	+	11.7295	2104.5	0.000282187
71682@[M+H]+@RANK1	517-66-8	C17426	C20H21NO4	339.14705900000001	Dicentrine	Alkaloids	+	8.94553	2096.52	0.000281117
3129@[M-H]-@RANK1	10238-21-8	C07022	C23H28ClN3O5S	493.143821	Glibenclamide	Alkaloids	-	7.34885	1933.2	0.000259218
67975@[M+H]+@RANK1	103548-82-9	C09866	C16H20N2O	256.15756299999998	Huperzine B	Alkaloids	+	3.82959	1877.18	0.000251707
64372@[M+H]+@RANK1	3621-36-1	C01795	C20H19NO4	337.13140900000002	Columbamine	Alkaloids	+	9.04623	1816.62	0.000243586
68543@[M+H]+@RANK1	5081-51-6	C10743	C11H12N2O2	204.089878	Vasicinol	Alkaloids	+	10.5735	1765	0.000236664
68626@[M+H]+@RANK1	32152-73-1	C10846	C12H15NO2	205.11027899999999	Bellendine	Alkaloids	+	5.67287	1720.14	0.000230649
71369@[M+H]+@RANK1	91421-43-1	C16822	C20H17N3O4	363.12190700000002	9-Aminocamptothecin	Alkaloids	+	3.10508	1688.09	0.000226351
68629@[M+H]+@RANK1	127414-85-1	C10851	C7H13NO4	175.08445900000001	Calystegine B2	Alkaloids	+	2.95403	1606.33	0.000215389
68137@[M+H]+@RANK1	2114-92-3	C10130	C20H26N2O	310.20451300000002	Astrocasine	Alkaloids	+	13.9371	1601.83	0.000214785
64327@[M+H]+@RANK1	483-04-5	C09024	C21H24N2O3	352.17869300000001	Ajmalicine	Alkaloids	+	7.61968	1599.5	0.000214472
43991@[M+H]+@RANK1	5610-40-2	C10614	C13H15NO2	217.11027899999999	Securinine	Alkaloids	+	11.7424	1451.39	0.000194613
44387@[M+H]+@RANK1	522-11-2	C10670	C18H21NO6	347.136889	Evoxine	Alkaloids	+	6.48762	1443.93	0.000193613
64430@[M+H]+@RANK1	7143-09-1	C12448	C10H17NO3	199.12084400000001	Methylecgonine	Alkaloids	+	3.13865	1382.43	0.000185367
93470@[M+H]+@RANK1	52438-21-8		C13H15NO	201.115364	1-Cinnamoylpyrrolidine	Alkaloids	+	7.06585	1333.68	0.000178829
67478@[M+H]+@RANK1	511-08-0	C09164	C35H39N5O5	609.29512	Ergocristine	Alkaloids	+	9.18048	1306.34	0.000175164
66895@[M+H]+@RANK1	487-93-4	C08299	C12H16N2O	204.12626299999999	Bufotenine	Alkaloids	+	10.5735	1203.7	0.000161401
68276@[M+H]+@RANK1	23412-97-7	C10361	C20H27NO5	361.18892399999999	Phalaenopsine T	Alkaloids	+	10.5399	1188.93	0.00015942
64356@[M+H]+@RANK1	3606-45-9	C05191	C20H15NO4	333.10010899999997	Dihydrosanguinarine	Alkaloids	+	7.61968	659.772	8.84671e-05
67809@[M+H]+@RANK1	475-75-2	C09567	C17H9NO3	275.058244	Liriodenine	Alkaloids	+	9.68398	638.206	8.55754e-05
44100@[M+H]+@RANK1	102518-79-6		C15H18N2O	242.14191299999999	(-)-Huperzine A	Alkaloids	+	10.7561	602.231	8.07515e-05
68396@[M+H]+@RANK1	595-05-1	C10573	C22H26N4	346.21574600000002	Calycanthine	Alkaloids	+	7.31758	547.021	7.33486e-05
68215@[M+H]+@RANK1	22595-00-2	C10280	C31H45NO8	559.31451900000002	Auriculine	Alkaloids	+	7.51898	518.322	6.95005e-05
305@[M+H]+@RANK1;307@[M+H]+@RANK1;3775@[M+H]+@RANK1	154-58-5;588-30-7;14755-02-3;501-98-4;7400-08-0	C16538;C07326;C12621;C00811	C6H12O5;C9H8O3	164.06847500000001;164.04734500000001	1,5-Anhydro-D-glucitol;trans-3-Hydroxycinnamic acid;p-Hydroxy-cinnamic acid	Alcohols and polyols;Phenylpropanoids	+	5.0678	23865.8	0.00320011
3327@[M+H]+@RANK1	10534-44-8	C00944	C7H10O6	190.04774	3-Dehydroquinate	Alcohols and polyols	+	10.5637	4738.25	0.00063534
44123@[M-H]-@RANK1	3094-09-5	C12739	C9H11FN2O5	246.065201	5'-Deoxy-5-fluorouridine	5'-deoxyribonucleosides	-	1.88283	5465.98	0.000732919

## Sheet: total polyphenols
id	CAS	KEGG_ID	FORMULA	EXACT_MASS	NAME_EN	CLASS_EN	Content (%)
STD_18829-70-4@+@RANK1	482-35-9	C05623	C21H20O12	464.09550000000002	Isoquercitrin	flavonoids	13.4936
STD_480-10-4@+@RANK1	18829-70-4	C06562	C15H14O6	290.07900000000001	Cianidanol	flavonoids	11.3063
STD_20315-25-7@+@RANK1	480-10-4	C12249	C21H20O11	448.10059999999999	Astragalin	flavonoids	1.63229
STD_20316-62-5@+@RANK1	104-14-3	C04227	C8H11NO2	153.078979	p-Octopamine	Phenols	1.59204
STD_72063-39-9@-@RANK1	20315-25-7		C30H26O12	578.142426	Procyanidin B1	flavonoids	1.28474
STD_5373-11-5@+@RANK1	20316-62-5	C17140	C30H26O13	594.13729999999998	Tiliroside	flavonoids	1.00966
44037@[M-H]-@RANK1	72063-39-9	C17834	C28H32O15	608.17409999999995	Spinosin	flavonoids	0.987057
STD_153-18-4@+@RANK1	476-66-4	C10788	C14H6O8	302.00626999999997	Ellagic acid	Phenols	0.476267
STD_482-36-0@+@RANK1	123-08-0	C00633	C7H6O2	122.03677999999999	4-Hydroxybenzaldehyde	Phenols	0.433472
STD_486-62-4@+@RANK1	5373-11-5		C21H20O11	448.10056100000003	Cynaroside	flavonoids	0.414535
STD_1257-08-5@-@RANK1	1621-84-7;520-31-0	C10192;C10079	C15H10O7	302.04265500000002	Tricetin	Flavonoids	0.380639
STD_970-73-0@+@RANK1	153-18-4	C05625	C27H30O16	610.15340000000003	Rutin	flavonoids	0.351479
64236@[M+H]+@RANK1;92426@[M+H]+@RANK1	482-36-0	C10073	C21H20O12	464.09550000000002	Hyperoside	flavonoids	0.242572
STD_27200-12-0@+@RANK1	486-62-4	C10509	C22H22O9	430.12639999999999	Ononin	flavonoids	0.231401
44509@[M+H]+@RANK1	1194-98-5	C05585	C7H6O3	138.03169500000001	2,5-Dihydroxybenzaldehyde	Phenols	0.22537
3402@[M+H]+@RANK1	1257-08-5		C22H18O10	442.08999699999998	(-)-Epicatechin gallate	flavonoids	0.22
STD_490-46-0@+@RANK1	970-73-0	C12127	C15H14O7	306.07400000000001	Gallocatechin	flavonoids	0.195904
64227@[M+H]+@RANK1	28338-59-2;17297-56-2	C08620	C27H30O15	594.15847499999995	Cyanidin 3-rutinoside;Biorobin	Flavonoids	0.184265
48004@[M+H]+@RANK1	27200-12-0	C02906	C15H12O8	320.0532	Dihydromyricetin	flavonoids	0.174339
50040@[M+H]+@RANK1	118-71-8	C11918	C6H6O3	126.031695	Maltol	Flavonoids	0.146253
STD_572-30-5@-@RANK1	25515-46-2	C06561	C15H12O5	272.06847499999998	Naringenin chalcone	Flavonoids	0.143396
43793@[M+H]+@RANK1	17365-11-6	C10834	C14H16O10	344.07434999999998	3-Galloylquinic acid	Phenols	0.123019
50595@[M+H]+@RANK1	490-46-0	C09727	C15H14O6	290.07900000000001	L-Epicatechin	flavonoids	0.103717
64212@[M+H]+@RANK1	21637-25-2	C05623	C21H20O12	464.09548000000001	Isoquercitrin	Flavonoids	0.102869
47700@[M+H]+@RANK1	30368-42-4	C10415	C15H12O6	288.06339000000003	Dalbergioidin	Flavonoids	0.0949271
STD_3681-93-4@+@RANK1	480-15-9	C10036	C15H10O6	286.04773999999998	2',3,5,7-Tetrahydroxyflavone	Flavonoids	0.0937389
48769@[M+H]+@RANK1	99-24-1		C8H8O5	184.03717499999999	Methyl gallate	Phenols	0.0897002
STD_480-41-1@+@RANK1	29106-36-3	C10561	C22H26O6	386.17293999999998	Pinoresinol dimethyl ether	Lignans	0.0813047
STD_117-39-5@-@RANK1	572-30-5		C20H18O11	434.08491099999998	Avicularin	flavonoids	0.0706027
47307@[M+H]+@RANK1	13405-60-2		C13H16O10	332.07434999999998	beta-Glucogallin	Phenols	0.0681056
49995@[M+H]+@RANK1	474-07-7	C09920	C16H14O5	286.08412499999997	Brazilin	Flavonoids	0.0662918
47501@[M+H]+@RANK1	491-50-9	C12639	C21H20O12	464.09548000000001	Quercetin-7-O-beta-D-glucopyranoside	Flavonoids	0.0586501
43635@[M+H]+@RANK1	31712-49-9	C16422	C22H24O11	464.131865	Hesperetin 7-O-glucoside	Flavonoids	0.0586501
68948@[M+H]+@RANK1	51225-30-0	C10542	C20H18O5	338.11542500000002	Wighteone	Flavonoids	0.0555052
52931@[M+H]+@RANK1	500-38-9	C10719	C18H22O4	302.15181000000001	Nordihydroguaiaretic acid	Lignans	0.0526143
STD_139-85-5@+@RANK1	5001-33-2	C05588	C10H15NO3	197.10519400000001	Metanephrine	Phenols	0.0513126
64309@[M+H]+@RANK1	57726-26-8		C9H12O2	152.08373	4-(Ethoxymethyl)phenol	Phenols	0.0435173
3432@[M+H]+@RANK1	79559-59-4		C19H20O	264.15141499999999	1,7-Diphenyl-4-hepten-3-one	Phenols	0.0409282
3448@[M-H]-@RANK1	3681-93-4	C01460	C21H20O10	432.10559999999998	Vitexin	flavonoids	0.0397763
3419@[M-H]-@RANK1	38953-85-4	C01714	C21H20O10	432.10565000000003	Isovitexin	Flavonoids	0.0397763
47923@[M+H]+@RANK1	480-41-1	C00509	C15H12O5	272.06849999999997	Naringenin	flavonoids	0.0397336
STD_73692-50-9@+@RANK1	117-39-5	C00389	C15H10O7	302.04270000000002	Quercetin	flavonoids	0.039549
44010@[M-H]-@RANK1	130405-40-2		C22H18O10	442.09	(-)-Catechin gallate(CG)	Flavonoids	0.0390944
STD_480-18-2@+@RANK1	490-31-3	C10177	C15H10O7	302.04265500000002	Robinetin	Flavonoids	0.0383074
43747@[M+H]+@RANK1	143615-75-2		C21H32O6	380.21989000000002	Diacetoxy-6-gingerdiol	Phenols	0.0375183
92763@[M+H]+@RANK1	100667-52-5		C19H20O2	280.14632999999998	7-(4-Hydroxyphenyl)-1-phenyl-4-hepten-3-one	Phenols	0.0365111
64241@[M+H]+@RANK1	29106-49-8	C17639	C30H26O12	578.14242999999999	Procyanidin B2	Flavonoids	0.0335368
86092@[M+H]+@RANK1	487-26-3	C02099	C15H12O2	224.08373	2,3-Dihydro-2-phenyl-4H-benzopyran-4-one	Flavonoids	0.0334902
71904@[M+H]+@RANK1	6665-86-7	C11264	C15H10O3	238.062995	7-Hydroxyflavone	Flavonoids	0.033036
STD_604-80-8@-@RANK1	446-71-9	C09756	C16H14O6	302.07904000000002	Homoeriodictyol	Flavonoids	0.0293491
44474@[M+H]+@RANK1	19950-55-1	C10892	C22H28O5	372.19367499999998	Veraguensin	Lignans	0.0289671
44436@[M+H]+@RANK1	139-85-5	C16700	C7H6O3	138.0317	Protocatechualdehyde	flavonoids	0.0281467
STD_13241-33-3@-@RANK1	69120-06-5		C19H18O4	310.12051000000002	Moracin C	Phenols	0.0278971
STD_552-58-9@+@RANK1	35878-41-2	C16225	C16H16O4	272.10485999999997	Vestitol	Flavonoids	0.027806
48689@[M+H]+@RANK1	40505-27-9	C10553	C21H20O8	400.11581999999999	4'-Demethylpodophyllotoxin	Lignans	0.0277545
48723@[M+H]+@RANK1	528-53-0	C05908	C15H10O7	302.04265500000002	Delphinidin	Flavonoids	0.0263741
50258@[M+H]+@RANK1	529-44-2	C10107	C15H10O8	318.03757000000002	Myricetin	Flavonoids	0.0256597
44402@[M+H]+@RANK1	154-23-4	C06562	C15H14O6	290.07904000000002	Catechin	Flavonoids	0.0245504
43633@[M+H]+@RANK1	479-20-9		C19H18O8	374.10016999999999	Atranorin	Phenols	0.0240843
STD_40246-10-4@+@RANK1	933-99-3	C06728	C8H10O2	138.06808000000001	3-Ethyl-1,2-benzenediol	Phenols	0.0236412
3359@[M+H]+@RANK1	41743-73-1	C17958	C20H18O8	386.10016999999999	Irisflorentin	Flavonoids	0.0231316
64247@[M+H]+@RANK1	73692-50-9	C06561	C15H12O5	272.06849999999997	Chalconaringenin	flavonoids	0.0206395
STD_51938-32-0@+@RANK1	970-74-1	C12136	C15H14O7	306.07395500000001	(-)-Epigallocatechin(EGC)	Flavonoids	0.0203932
STD_520-26-3@-@RANK1	480-18-2	C01617	C15H12O7	304.05829999999997	Taxifolin	flavonoids	0.0198849
50510@[M+H]+@RANK1	100-52-7	C00261	C7H6O	106.041865	Benzaldehyde	Phenols	0.0197502
STD_520-27-4@+@RANK1	65-85-0	C00180	C7H6O2	122.03677999999999	Benzoic acid	Phenols	0.0195747
86297@[M+H]+@RANK1	522-12-3	C01750	C21H20O11	448.10056500000002	Quercitrin	Flavonoids	0.0194781
89653@[M+H]+@RANK1	533-31-3	C10832	C7H6O3	138.03169500000001	Sesamol	Phenols	0.0189873
52786@[M+H]+@RANK1	38533-30-1		C21H21O10	433.11347499999999	Cyanidin-3-O-rhamnoside chloride	Flavonoids	0.017745
49340@[M+H]+@RANK1	22608-11-3	C17742	C20H18O5	338.11542500000002	Demethoxycurcumin	Phenols	0.017548
67150@[M-H]-@RANK1	620-92-8	C14298	C13H12O2	200.08373	4,4'-Methylenediphenol	Phenols	0.0174753
STD_491-80-5@+@RANK1	1504-74-1		C10H10O2	162.06808000000001	o-Methoxycinnamaldehyde	Phenols	0.0165595
43969@[M+H]+@RANK1	68795-37-9	C12141	C22H22O11	462.116215	Peonidin-3-glucoside	Flavonoids	0.0160456
3342@[M+H]+@RANK1	3316-09-4	C02235	C6H5NO4	155.02185900000001	4-Nitrocatechol	Phenols	0.0151999
STD_491-70-3@+@RANK1	1198-84-1	C11527	C8H8O4	168.04226	p-Hydroxymandelic acid	Phenols	0.0147418
48654@[M+H]+@RANK1	22688-79-5		C21H18O13	478.07474500000001	Quercetin-3-O-glucuronide	Flavonoids	0.0143835
47452@[M+H]+@RANK1	611-71-2	C01983	C8H8O3	152.04734500000001	Mandelic acid	Phenols	0.0122821
STD_529-59-9@+@RANK1	61854-36-2	C17786	C15H10O6	286.04773999999998	Demethoxycapillarisin	Flavonoids	0.0122023
67945@[M+H]+@RANK1	604-80-8		C28H32O16	624.16903500000001	Narcissoside	flavonoids	0.0116399
95004@[M+H]+@RANK1	62499-27-8	C16964	C13H18O7	286.105255	Gastrodin	Phenols	0.0114425
48006@[M+H]+@RANK1	101-86-0		C15H20O	216.15141499999999	alpha-Hexylcinnamaldehyde	Phenols	0.0105221
48216@[M+H]+@RANK1	87-66-1	C01108	C6H6O3	126.031695	Pyrogallol;1,2,3-Trihydroxybenzene	Phenols	0.0103865
44206@[M+H]+@RANK1	24808-04-6		C15H14O5	274.08412499999997	(-)-Epiafzelechin	Flavonoids	0.0102857
47522@[M+H]+@RANK1	530-57-4	C10833	C9H10O5	198.05282500000001	Syringic acid	Phenols	0.0100174
64256@[M+H]+@RANK1	621-37-4	C05593	C8H8O3	152.04734500000001	3-Hydroxyphenylacetic acid	Phenols	0.00999732
89537@[M-H]-@RANK1	478-01-3	C10112	C21H22O8	402.13146999999998	Nobiletin	Flavonoids	0.00980747
92425@[M+H]+@RANK1	13241-33-3	C09806	C28H34O15	610.18979999999999	Neohesperidin	flavonoids	0.00950731
STD_26544-34-3@+@RANK1	552-58-9	C05631	C15H12O6	288.0634	Eriodictyol	flavonoids	0.00948469
52936@[M+H]+@RANK1	58253-27-3;23513-14-6	C10462	C17H26O4	294.18311	6-Gingerol; 6-Gingerol;[6]-Gingerol;Gingerol	Phenols	0.00861451
STD_17306-46-6@+@RANK1	1034-01-1		C15H22O5	282.146725	Octyl Gallate	Phenols	0.00824426
65590@[M+H]+@RANK1	119-53-9	C01408	C14H12O2	212.08373	Benzoin	Stilbenes	0.00824289
51272@[M+H]+@RANK1	121-34-6	C06672	C8H8O4	168.04226	Vanillic acid	Phenols	0.0080252
52843@[M+H]+@RANK1	91-16-7		C8H10O2	138.06808000000001	1,2-Dimethoxybenzene	Phenols	0.00791367
50281@[M+H]+@RANK1	61360-94-9	C04024	C27H30O15	594.15847499999995	Vitexin 2''-glucoside	Flavonoids	0.00788747
47758@[M+H]+@RANK1	20310-89-8	C08064	C27H30O15	594.15847499999995	Saponarin	Flavonoids	0.00788747
43509@[M+H]+@RANK1	482-39-3	C16911	C21H20O10	432.10565000000003	Afzelin;Kaempferol 3-O-rhamnoside (Kaempferin)	Flavonoids	0.00779625
STD_551-15-5@-@RANK1	289030-99-5		C17H20O5	304.13107500000001	Oleocanthal	Phenols	0.00765897
94077@[M+H]+@RANK1	4382-33-6		C15H12O7	304.05830500000002	Dihydrorobinetin	Flavonoids	0.00742507
47516@[M+H]+@RANK1	2657-25-2	C14232	C15H12O2	224.08373	2-Benzal-4-hydroxyacetophenone	Flavonoids	0.00728448
93485@[M+H]+@RANK1	40246-10-4	C16195	C22H22O10	446.12130000000002	Glycitin	flavonoids	0.00696083
92351@[M+H]+@RANK1	525-82-6	C15608;C10043	C15H10O2	222.06808000000001	Flavone	Flavonoids	0.00646502
STD_552-66-9@+@RANK1	18466-51-8	C12137	C21H20O10	432.10565000000003	Pelargonidin-3-O-glucoside	Flavonoids	0.00623321
STD_548-83-4@+@RANK1	51938-32-0	C10181	C26H28O14	564.14790000000005	Schaftoside	flavonoids	0.00615957
STD_520-34-3@+@RANK1	119-67-5	C03057	C8H6O3	150.03169500000001	2-Carboxybenzaldehyde	Phenols	0.0061384
64207@[M+H]+@RANK1	72520-92-4	C10715	C20H28O12	460.15807999999998	Paeonolide	Phenols	0.00604639
49301@[M+H]+@RANK1	520-26-3	C09755	C28H34O15	610.18979999999999	Hesperidin	flavonoids	0.00587939
52551@[M+H]+@RANK1	58864-81-6;1721-51-3	C14153	C29H44O2	424.33413000000002	Alpha-Tocotrienol	Phenols	0.00580089
STD_40957-83-3@+@RANK1	18609-17-1	C12667	C27H30O17	626.14830500000005	Quercetin-3-O-sophoroside	Flavonoids	0.00573333
51643@[M+H]+@RANK1	520-27-4	C10039	C28H32O15	608.17409999999995	Diosmin	flavonoids	0.00562585
64203@[M+H]+@RANK1	19902-91-1	C09926	C15H16O5	276.09977500000002	Dihydromethysticin	Phenols	0.00536647
STD_446-72-0@+@RANK1	60767-80-8		C27H30O15	594.15847499999995	Meloside A	Flavonoids	0.00525574
STD_989-51-5@-@RANK1	477-49-6	C10875	C22H20O8	412.11581999999999	Podophyllotoxinone	Lignans	0.00523804
STD_4233-96-9@-@RANK1	501-26-8	C10785	C21H34O	302.260965	Cardanol (C15:1)	Phenols	0.00510092
64229@[M+H]+@RANK1;64268@[M+H]+@RANK1	53681-67-7		C27H30O14	578.16355999999996	Daidzein-4',7-diglucoside	Flavonoids	0.00506125
47834@[M+H]+@RANK1	24211-30-1	C09734	C17H16O5	300.09977500000002	Farrerol	Flavonoids	0.00502054
3399@[M+H]+@RANK1	62596-29-6	C10106	C25H24O6	420.15728999999999	Morusin	Flavonoids	0.00487328
52423@[M+H]+@RANK1	33889-69-9	C08717	C25H22O10	482.12130000000002	Silychristin	Flavonoids	0.0046611
43897@[M+H]+@RANK1	491-80-5	C00814	C16H12O5	284.06849999999997	Biochanin A	flavonoids	0.00466041
64312@[M+H]+@RANK1	480-36-4		C28H32O14	592.17921000000001	Linarin	Flavonoids	0.00465944
STD_64820-99-1@+@RANK1	94-41-7	C01484	C15H12O	208.08881500000001	1,3-Diphenyl-2-propen-1-one;Chalcone	Flavonoids	0.00435559
67340@[M+H]+@RANK1	491-70-3	C01514	C15H10O6	286.04770000000002	Luteolin	flavonoids	0.00434905
48138@[M+H]+@RANK1	63320-67-2;55465-97-9	C09132	C26H36O11	524.22576500000002	Secoisolariciresinol monoglucoside;Mascaroside	Lignans;Naphthofurans	0.00420042
48270@[M+H]+@RANK1	23666-13-9	C10195	C27H30O15	594.15847499999995	Vicenin 2	Flavonoids	0.0041929
STD_480-19-3@+@RANK1	90-05-1	C15572;C01502	C7H8O2	124.05243	Guaiacol	Phenols	0.00415404
49592@[M+H]+@RANK1	27003-73-2	C10646	C20H24O6	360.15728999999999	Lariciresinol	Lignans	0.00387679
43640@[M+H]+@RANK1	99624-28-9	C09760	C25H30O4	394.21440999999999	Kazinol A	Flavonoids	0.00386204
52508@[M+H]+@RANK1	23513-15-7	C17496	C21H34O4	350.24570999999997	10-Gingerol	Phenols	0.00386033
47575@[M+H]+@RANK1	529-59-9		21H20O10	432.10564699999998	Genistin	flavonoids	0.0038269
49089@[M+H]+@RANK1	70110-59-7		C27H48O2	404.36543	5-Heneicosylresorcinol	Phenols	0.00365478
STD_55033-90-4@+@RANK1	54081-47-9	C09803	C21H22O11	450.11621500000001	Neoastilbin	Flavonoids	0.00352144
44434@[M+H]+@RANK1	25166-14-7		C25H20O10	480.10565000000003	2,3-Dehydrosilybin A	Flavonoids	0.00347022
53048@[M+H]+@RANK1	482-01-9	C10457	C17H16O6	316.09469000000001	Homoferreirin	Flavonoids	0.0033014
68131@[M+H]+@RANK1	69393-95-9	C01263	C15H12O5	272.06847499999998	Glycinol	Flavonoids	0.00329053
68190@[M+H]+@RANK1	528-48-3	C10041	C15H10O6	286.04773999999998	Fisetin	Flavonoids	0.00325841
STD_21967-41-9@+@RANK1	469-32-9		C20H20O14	484.08530999999999	Hamamelitannin	Phenols	0.00321016
47619@[M+H]+@RANK1	498-02-2	C11380	C9H10O3	166.062995	Acetovanillone	Phenols	0.0031563
47602@[M+H]+@RANK1	36062-04-1		C21H24O6	372.15728999999999	Tetrahydrocurcumin	Phenols	0.00301334
48038@[M+H]+@RANK1	80434-33-9		C24H32O6	416.21989000000002	gamma-Diasarone	Lignans	0.00298158
47518@[M+H]+@RANK1	76060-35-0		C17H22O4	290.15181000000001	1-Dehydro-6-gingerdione	Phenols	0.00297682
STD_13463-28-0@-@RANK1	3952-18-9	C10034	C30H18O10	538.09	Cupressuflavone	Flavonoids	0.00292659
STD_480-43-3@+@RANK1	17334-58-6	C08725	C27H30O15	594.15847499999995	Pelargonidin-3,5-O-diglucoside chloride	Flavonoids	0.00287302
49585@[M+H]+@RANK1	22255-13-6		C20H18O11	434.08491500000002	Guaijaverin	Flavonoids	0.00286788
STD_480-40-0@+@RANK1	53382-71-1		C26H28O14	564.14791000000002	Isovitexin 2''-O-arabinoside	Flavonoids	0.00278235
44508@[M+H]+@RANK1	26544-34-3	C04858	C26H28O14	564.14790000000005	Apiin	flavonoids	0.00278132
43572@[M+H]+@RANK1	490-23-3	C14154	C28H42O2	410.31848000000002	Beta-Tocotrienol	Phenols	0.00271489
71483@[M+H]+@RANK1	78708-33-5	C17531	C21H22O12	466.11113	Plantagoside	Flavonoids	0.00265144
STD_480-44-4@+@RANK1	17306-46-6	C12627	C27H30O14	578.16359999999997	Rhoifolin	flavonoids	0.00264148
STD_437-64-9@+@RANK1	4324-55-4	C10068	C15H10O7	302.04265500000002	6-Hydroxykaempferol	Flavonoids	0.0026319
49754@[M+H]+@RANK1	81426-14-4	C10544	C22H24O8	416.14711999999997	8-Acetoxypinoresinol	Lignans	0.00261626
47576@[M+H]+@RANK1	13241-32-2	C09805	C27H32O15	596.174125	Neoeriocitrin	Flavonoids	0.00261068
44435@[M+H]+@RANK1	482-38-2	C16981	C27H30O14	578.16355999999996	Kaempferitrin	Flavonoids	0.0025816
48020@[M+H]+@RANK1	101383-35-1		C34H24O10	592.13694999999996	Mulberrofuran Q	Phenols	0.00252178
43862@[M+H]+@RANK1	34209-69-3	C10891	C21H24O7	388.15220499999998	Trachelogenin	Lignans	0.00251342
STD_480-39-7@+@RANK1	500-62-9	C09980	C15H14O4	258.08920999999998	Yangonin	Phenols	0.00250953
64288@[M+H]+@RANK1	7374-79-0	C10890	C28H36O13	580.21559500000001	Acanthoside B	Lignans	0.0024814
43722@[M+H]+@RANK1	480-23-9	C10510	C15H10O6	286.04773999999998	Orobol (5,7,3',4'-tetrahydroxyisoflavone)	Flavonoids	0.00241462
STD_29838-67-3@-@RANK1	521-88-0		C18H12O4	292.07355999999999	Karanjin	Flavonoids	0.00237803
STD_572-31-6@-@RANK1	140-11-4	C15513	C9H10O2	150.06808000000001	Benzyl acetate	Phenols	0.00235526
92785@[M+H]+@RANK1	551-15-5	C16989	C21H22O9	418.12639999999999	Liquiritin	flavonoids	0.00231952
52759@[M+H]+@RANK1	99340-07-5	C10640	C21H24O6	372.15728999999999	Kadsurin A	Lignans	0.00231523
43786@[M+H]+@RANK1	93446-18-5		C27H32O14	580.17921000000001	Glucoliquiritin	Flavonoids	0.00230551
STD_961-29-5@+@RANK1	19202-36-9	C10057	C30H18O10	538.09	Hinokiflavone	Flavonoids	0.00230116
68205@[M+H]+@RANK1	101140-06-1		C30H18O10	538.09	3,8'-Biapigenin	Flavonoids	0.00230116
44865@[M+H]+@RANK1	33579-63-4		C27H30O15	594.15847499999995	Chrysoeriol 7-apiosylglucoside	Flavonoids	0.00228686
49457@[M+H]+@RANK1	552-66-9	C10216	C21H20O9	416.11070000000001	Daidzin	flavonoids	0.0022697
66194@[M+H]+@RANK1	548-83-4	C10044	C15H10O5	270.05279999999999	Galangin	flavonoids	0.0022109
3410@[M+H]+@RANK1	105-67-9	C14582	C8H10O	122.073165	2,4-Dimethylphenol	Phenols	0.00220001
43606@[M+H]+@RANK1	520-34-3	C10038	C16H12O6	300.0634	Diosmetin	flavonoids	0.00219641
STD_60-82-2@+@RANK1	20725-03-5	C01378	C15H12O6	288.06339000000003	Fustin	Flavonoids	0.00218505
48257@[M+H]+@RANK1	492-14-8	C09614;C03567	C15H12O5	272.06847499999998	Butin;2'-Hydroxydihydrodaidzein	Flavonoids;Isoflavonoids	0.00218429
STD_520-36-5@+@RANK1	520-32-1	C10193	C17H14O7	330.07395500000001	Tricin	Flavonoids	0.00214692
STD_520-28-5@+@RANK1	35176-46-6		C25H44O2	376.33413000000002	5-Nonadecylresorcinol	Phenols	0.00214641
44058@[M+H]+@RANK1	578-86-9	C09762	C15H12O4	256.07355999999999	Liquiritigenin	Flavonoids	0.00208465
47521@[M-H]-@RANK1	40957-83-3	C14536	C16H12O5	284.06849999999997	Glycitein	flavonoids	0.00205265
43459@[M-H]-@RANK1	489-35-0	C04109	C15H10O8	318.03757000000002	Gossypetin	Flavonoids	0.0019988
STD_14941-08-3@-@RANK1	548-82-3	C09826	C15H12O5	272.06847499999998	Pinobanksin	Flavonoids	0.00193054
43573@[M-H]-@RANK1	501-92-8	C16930	C9H10O	134.07316499999999	Chavicol	Phenols	0.00191504
1098@[M+H]+@RANK1	446-72-0	C06563	C15H10O5	270.05279999999999	Genistein	flavonoids	0.00190242
68384@[M+H]+@RANK1	4233-96-9		C22H18O11	458.08491099999998	(-)-Gallocatechin gallate	flavonoids	0.00189936
47967@[M+H]+@RANK1;52565@[M+H]+@RANK1	989-51-5	C09731	C22H18O11	458.0849	(-)-Epigallocatechin gallate	flavonoids	0.00189936
62903@[M+H]+@RANK1	19895-95-5;2611-67-8;20905-74-2	C12634;C08639	C27H30O16	610.15338999999994	Kaempferol 3-O-beta-sophoroside;Cyanin	Flavonoids	0.00188651
68662@[M+H]+@RANK1	1156-78-1	C12134	C15H10O6	286.04773999999998	2'-Hydroxygenistein	Flavonoids	0.0018677
2041@[M+H]+@RANK1	56684-87-8		C15H16O3	244.10994500000001	Batatasin III	Phenols	0.001839
68646@[M+H]+@RANK1	7690-51-9;134-04-3	C05904	C15H10O5	270.05282499999998	Pelargonidin	Flavonoids	0.00182116
68461@[M-H]-@RANK1	120-05-8	C08730	C15H10O5	270.05282499999998	Sulfuretin	Flavonoids	0.00182116
44279@[M-H]-@RANK1	27208-80-6	C10275	C21H24O8	404.14711999999997	trans-Piceid	Stilbenes	0.00175393
93742@[M+H]+@RANK1	477-90-7	C09919	C14H16O9	328.07943499999999	Bergenin	Phenols	0.00168136
68371@[M+H]+@RANK1	7085-55-4		C33H42O19	742.232035	Troxerutin	Flavonoids	0.00167356
68661@[M+H]+@RANK1	29700-22-9	C10273	C14H12O4	244.07355999999999	Oxyresveratrol	Phenols	0.00167314
68660@[M+H]+@RANK1	526-07-8		C20H18O7	370.105255	Sesamolin	Lignans	0.00164683
68455@[M+H]+@RANK1	61135-91-9	C04271	C15H12O4	256.07355999999999	3,9-Dihydroxypterocarpan	Flavonoids	0.00164017
89725@[M+H]+@RANK1	64820-99-1	C12628	C27H30O14	578.16359999999997	Vitexin rhamnoside	flavonoids	0.00156841
68532@[M+H]+@RANK1	122-03-2	C06577	C10H12O	148.08881500000001	4-Isopropylbenzaldehyde	Phenols	0.00156278
68372@[M+H]+@RANK1	37921-38-3	C09000	C16H18O6	306.11034000000001	Cimifugin	Flavonoids	0.00155947
89757@[M+H]+@RANK1	2035-15-6	C10502	C16H12O5	284.06847499999998	(-)-Maackiain	Flavonoids	0.00150542
2039@[M+H]+@RANK1	568-53-6	C10729	C21H20O8	400.11581999999999	alpha-Peltatin	Lignans	0.00147713
89138@[M+H]+@RANK1	41743-86-6	C10526	C17H18O4	286.12051000000002	(-)-Sativan	Flavonoids	0.00144413
71455@[M+H]+@RANK1	480-19-3	C10084	C16H12O7	316.05829999999997	Isorhamnetin	flavonoids	0.00143035
68654@[M+H]+@RANK1	1168-42-9	C14472	C19H18O6	342.11034000000001	4',5,6,7-Tetramethoxyflavone;5,6,7-trimethoxy-2-(4-methoxyphenyl)chromen-4-one	Flavonoids	0.00140843
68651@[M+H]+@RANK1	28978-02-1		C29H34O15	622.18977500000005	Pectolinarin	Flavonoids	0.00139771
43843@[M-H]-@RANK1	148-03-8	C14152	C28H48O2	416.36543	Beta-Tocopherol	Phenols	0.00132936
68442@[M+H]+@RANK1	6515-36-2	C14290	C15H12O3	240.07864499999999	7-Hydroxyflavanone	Flavonoids	0.00129581
67454@[M+H]+@RANK1;92059@[M+H]+@RANK1	23513-08-8	C17495	C19H30O4	322.21440999999999	8-Gingerol;8-GINGEROL	Phenols	0.00128669
61@[M+H]+@RANK1	7695-91-2	C13202	C31H52O3	472.39164499999998	DL-alpha-Tocopherylacetate	Phenols	0.00128479
3430@[M-H]-@RANK1	18483-17-5	C17458	C27H24O18	636.09627	1,3,6-Tri-O-galloylglucose	Phenols	0.00126272
62451@[M+H]+@RANK1	29884-49-9	C10245	C20H22O9	406.12638500000003	Astringin	Phenols	0.00122936
44699@[M+H]+@RANK1	7770-78-7	C10545	C21H24O6	372.15728999999999	Arctigenin	Lignans	0.00122663
68616@[M+H]+@RANK1	480-56-8	C02868	C16H14O7	318.07395500000001	Lecanoric acid	Phenols	0.00119059
44726@[M+H]+@RANK1	6178-44-5		C12H16O5	240.09977499999999	Ethyl 3,4,5-trimethoxybenzoate	Phenols	0.00118707
93381@[M+H]+@RANK1	485-63-2	C14313	C15H10O5	270.05282499999998	3',4',7-Trihydroxyisoflavone	Flavonoids	0.0011507
65@[M+H]+@RANK1	35302-70-6	C10276	C15H14O2	226.09938	(E)-3-Hydroxy-5-methoxystilbene	Phenols	0.00112955
94498@[M+H]+@RANK1	58762-96-2		C21H24O8	404.14711999999997	Pinostilbenoside	Phenols	0.00107777
87991@[M+H]+@RANK1	36531-08-5		C20H24O4	328.16746000000001	Guaiacin	Lignans	0.00107517
95053@[M-H]-@RANK1	532-48-9;3785-24-8	C09954	C13H12O3	216.07864499999999	Euparin;Nepodin	Phenols	0.00104134
89151@[M+H]+@RANK1	99-06-9	C00587	C7H6O3	138.03169500000001	3-Hydroxybenzoic acid	Phenols	0.00102218
89164@[M+H]+@RANK1	68978-04-1	C08846	C25H28O4	392.19875999999999	Mulberrofuran A	Phenols	0.00101184
44468@[M+H]+@RANK1	69065-16-3	C10283	C19H20O4	312.13616000000002	4'-Prenyloxyresveratrol	Phenols	0.00100173
66508@[M+H]+@RANK1	25694-72-8	C12630	C27H30O15	594.15847499999995	Lonicerin	Flavonoids	0.000954136
58358@[M+H]+@RANK1	55033-90-4		C28H32O16	624.16903500000001	Isorhamnetin-3-O-nehesperidine	flavonoids	0.000943116
1297@[M+H]+@RANK1	22888-70-6	C07610	C25H22O10	482.12130000000002	Silymarin	Flavonoids	0.000933264
68615@[M+H]+@RANK1	14101-61-2	C14155	C28H42O2	410.31848000000002	Gamma-Tocotrienol	Phenols	0.000925213
64196@[M+H]+@RANK1	32492-74-3		C21H24O5	356.162375	Myricanone	Phenols	0.000920801
69949@[M+H]+@RANK1	2957-21-3	C09833	C16H14O5	286.08412499999997	Sakuranetin	Flavonoids	0.000907658
89558@[M+H]+@RANK1	76472-87-2	C10100	C45H44O11	760.288365	Kuwanon H	Flavonoids	0.000902253
58136@[M+H]+@RANK1	41743-41-3	C10237	C30H24O12	576.12678000000005	Procyanidin A2	Flavonoids	0.000888642
5785@[M+H]+@RANK1	38412-47-4		C11H10O3	190.062995	Altechromone A	Phenols	0.000884402
5671@[M+H-H2O]+@RANK1	21967-41-9	C10025	C21H18O11	446.0849	Baicalin	flavonoids	0.000881632
71466@[M+H]+@RANK1	17817-31-1	C14314	C15H10O5	270.05282499999998	6,7,4'-Trihydroxyisoflavone	Flavonoids	0.000859823
87907@[M+H]+@RANK1	7678-85-5	C02495	C15H10O5	270.05282499999998	2'-Hydroxydaidzein	Flavonoids	0.000847502
65561@[M+H]+@RANK1	70110-60-0		C29H52O2	432.39672999999999	5-Tricosyl-1,3-benzenediol	Phenols	0.000812244
2256@[M+H]+@RANK1	122-48-5	C17497	C11H14O3	194.09429499999999	Zingerone	Phenols	0.000799463
4150@[M+H]+@RANK1	82-09-7	C10537	C23H22O7	410.13655499999999	Alpha-Toxicarol	Flavonoids	0.000766893
58313@[M+H]+@RANK1	521-34-6	C10182	C33H24O10	580.13694999999996	Sciadopitysin	Flavonoids	0.000761583
89218@[M+H]+@RANK1	13463-28-0	C09732	C27H32O15	596.17409999999995	Eriocitrin	flavonoids	0.000756799
5471@[M+H]+@RANK1	52946-22-2	C10426	C13H14O4	234.08921000000001	1'-Acetoxychavicol acetate	Phenols	0.000756244
88219@[M+H]+@RANK1	480-43-3	C05334	C16H14O5	286.08409999999998	Isosakuranetin	flavonoids	0.000731112
92372@[M+H]+@RANK1	529-53-3	C10184	C15H10O6	286.04773999999998	Scutellarein	Flavonoids	0.000727949
65893@[M+H]+@RANK1	480-40-0	C10028	C15H10O4	254.05789999999999	Chrysin	flavonoids	0.000720832
68521@[M+H]+@RANK1	520-33-2	C01709	C16H14O6	302.07904000000002	Hesperetin	Flavonoids	0.000712734
44831@[M-H]-@RANK1	65408-91-5	C09930	C13H12O4	232.07355999999999	Altholactone	Phenols	0.000705769
68016@[M+H]+@RANK1	56252-05-2		C20H14O2	286.09938	2-O-Methylanigorufone	Phenols	0.000675498
68576@[M+H]+@RANK1	15794-92-0	C09984	C18H22NO	268.17013900000001	N-(p-Hydroxyphenethyl)actinidine	Phenols	0.000669346
6217@[M+H]+@RANK1	486-66-8	C10208	C15H10O4	254.05790999999999	Daidzein	Flavonoids	0.000637497
71736@[M+H]+@RANK1	518-28-5	C10874	C22H22O8	414.13146999999998	Podophyllotoxin	Lignans	0.000604841
87365@[M+H]+@RANK1	30508-27-1	C16986	C26H32O5	424.22497499999997	Licoricidin	Flavonoids	0.000599041
89532@[M+H]+@RANK1	480-44-4	C01470	C16H12O5	284.06849999999997	Acacetin	flavonoids	0.000548853
69025@[M+H]+@RANK1	437-64-9	C10046	C16H12O5	284.06849999999997	Genkwanin	flavonoids	0.000548853
58316@[M+H]+@RANK1	632-85-9	C10197	C16H12O5	284.06847499999998	Wogonin	Flavonoids	0.000548853
86292@[M-H]-@RANK1	20575-57-9	C01562	C16H12O5	284.06847499999998	Calycosin	Flavonoids	0.000537627
53841@[M+H]+@RANK1	489-32-7	C17555	C33H40O15	676.23672499999998	Icariin;Icariin (kaempferol 3,7-O-diglucoside 8-prenyl derivative)	Flavonoids	0.0005117
91684@[M+H]+@RANK1	83-79-4	C07593	C23H22O6	394.14164	Rotenone	Flavonoids	0.000497837
68062@[M+H]+@RANK1	5631-70-9		C18H16O5	312.09977500000002	Trimethylapigenin	Flavonoids	0.000495451
70954@[M+H]+@RANK1	480-39-7	C09827	C15H12O4	256.0736	Pinocembrin	flavonoids	0.00047516
70177@[M+H]+@RANK1	6807-83-6	C10538	C22H22O10	446.12130000000002	Trifolirhizin	Flavonoids	0.000472897
87315@[M+H]+@RANK1	522-17-8	C10417	C23H22O6	394.14164	Deguelin	Flavonoids	0.000472231
71442@[M+H]+@RANK1	17592-23-3	C05583	C9H10O4	182.05790999999999	3-Methoxy-4-hydroxyphenylglycolaldehyde	Phenols	0.000449498
87107@[M+H]+@RANK1	81426-17-7		C20H22O7	374.13655499999999	8-Hydroxypinoresinol	Lignans	0.000446538
43945@[M-H]-@RANK1	29838-67-3	C17449	C21H22O11	450.11619999999999	Astilbin	flavonoids	0.000438665
53239@[M+H]+@RANK1	572-31-6		C21H22O10	434.12129700000003	Engeletin	flavonoids	0.000419147
44723@[M+H]+@RANK1	91-10-1	C10787	C8H10O3	154.062995	Syringol	Phenols	0.000407311
230@[M+H]+@RANK1	587-63-3		C14H16O3	232.10994500000001	Dihydrokavain	Phenols	0.000405111
71735@[M+H]+@RANK1	61281-38-7	C16951	C24H32O6	416.21989000000002	Schizandrin A	Lignans	0.000400441
44039@[M+H]+@RANK1	59-02-9	C02477	C29H50O2	430.38108	alpha-Tocopherol	Phenols	0.000395747
71703@[M+H]+@RANK1	23094-69-1	C10219	C26H20O18	620.06497000000002	Corilagin	Phenols	0.000395415
53235@[M+H]+@RANK1	123702-97-6		C19H18O5	326.11542500000002	Moracin O	Phenols	0.000394173
41021@[M-H]-@RANK1	489-50-9		C22H16O12	472.06418000000002	Fumarprotocetraric acid	Phenols	0.000379534
93288@[M+H]+@RANK1	30113-37-2		C23H25O12	493.13460500000002	Malvidin-3-O-galactoside	Flavonoids	0.000374455
53241@[M+H]+@RANK1	20628-09-5	C09005	C14H16O3	232.10994500000001	Encecalin	Phenols	0.000362831
93862@[M+H]+@RANK1	77263-11-7	C09319	C25H28O5	408.19367499999998	Abyssinone V	Flavonoids	0.000353992
43728@[M+H]+@RANK1;68041@[M+H]+@RANK1	21401-21-8	C01855	C14H17NO7	311.100504	Taxiphyllin	Phenols	0.000347035
3262@[M+H]+@RANK1	77394-27-5	C10884	C23H26O8	430.16277000000002	Sesartemin	Lignans	0.000329386
67222@[M+H]+@RANK1	493-95-8	C10880	C20H16O6	352.09469000000001	Savinin	Lignans	0.000324857
68217@[M+H]+@RANK1	606-91-7		C17H16O4	284.10485999999997	Homopterocarpin	Flavonoids	0.000323615
44832@[M-H]-@RANK1	961-29-5	C08650	C15H12O4	256.0736	isoliquiritigenin	flavonoids	0.000315542
87203@[M+H]+@RANK1	480-47-7	C10262	C15H12O4	256.07355999999999	Hydrangenol	Flavonoids	0.000302413
94844@[M+H]+@RANK1	531-95-3	C14131	C15H14O3	242.09429499999999	4',7-Isoflavandiol	Flavonoids	0.000299417
93199@[M+H]+@RANK1	6980-25-2	C10187	C22H22O11	462.11621500000001	Swertiajaponin	Flavonoids	0.000297276
71737@[M+H]+@RANK1	501-36-0	C03582	C14H12O3	228.07864499999999	Resveratrol	Phenols	0.000288593
68318@[M+H]+@RANK1	25612-59-3	C14156	C27H40O2	396.30282999999997	Delta-Tocotrienol	Phenols	0.000282963
68020@[M+H]+@RANK1	119-13-1	C14151	C27H46O2	402.34978000000001	(+)-Delta-Tocopherol;delta-Tocopherol	Phenols	0.000275069
87225@[M+H]+@RANK1	18719-76-1	C04491	C27H31ClO15	630.13515299999995	Cyanidin-3-O-rutinoside chloride	Flavonoids	0.000261305
86906@[M+H]+@RANK1	520-18-3	C05903	C15H10O6	286.04773999999998	Kaempferol	Flavonoids	0.000254851
58200@[M+H]+@RANK1	482-53-1	C10511	C25H24O5	404.162375	Osajin	Flavonoids	0.000249805
68578@[M+H]+@RANK1	60-82-2	C00774	C15H14O5	274.08409999999998	Phloretin	flavonoids	0.000248514
85151@[M+H]+@RANK1	10083-24-6	C05901	C14H12O4	244.07355999999999	Piceatannol	Phenols	0.000244106
225@[M+H]+@RANK1	59870-68-7	C10421	C20H20O4	324.13616000000002	Glabridin	Flavonoids	0.000242096
58317@[M+H]+@RANK1	520-36-5	C01477	C15H10O5	270.05279999999999	Apigenin	flavonoids	0.000236235
94834@[M+H]+@RANK1	520-28-5	C11621	C16H12O4	268.0736	Tectochrysin	flavonoids	0.000215407
43797@[M-H]-@RANK1	6559-91-7	C21185	C21H20O8	400.11581999999999	4'-Demethylepipodophyllotoxin	Lignans	0.000183077
67345@[M+H]+@RANK1	26543-89-5	C10627	C20H18O6	354.11034000000001	(-)-Hinokinin	Lignans	0.000177026
63629@[M+H]+@RANK1	4143-74-2		C16H12O3	252.07864499999999	4'-Methoxyflavone	Flavonoids	0.000151166
6979@[M-H]-@RANK1	1617-53-4	C10018	C30H18O10	538.09	Amentoflavone	Flavonoids	0.000146475
44833@[M-H]-@RANK1	577-85-5	C01495	C15H10O3	238.062995	Flavonol	Flavonoids	0.000146161
232@[M-H]-@RANK1	14941-08-3	C09830	C28H34O14	594.19489999999996	Poncirin	flavonoids	0.000132916
7029@[M+H]+@RANK1	641-38-3	C16838	C14H10O5	258.05282499999998	Alternariol	Phenols	0.000122239
71377@[M-H]-@RANK1	41514-64-1		C15H22O9	346.12638500000003	Koaburaside monomethyl ether	Phenols	9.42362e-05
95611@[M+H]+@RANK1	65995-64-4		C34H22O22	782.06028000000003	Punicalin	Phenols	7.70376e-05
93797@[M+H]+@RANK1	303-45-7	C07667	C30H30O8	518.19407000000001	Gossypol	Phenols	7.65945e-05
41189@[M-H]-@RANK1	481-46-9	C10048	C32H22O10	566.12130000000002	Ginkgetin	Flavonoids	6.29573e-05
41032@[M+H]+@RANK1	61-68-7	C02168	C15H15NO2	241.11027899999999	5,7-Dihydroxyisoflavone	Flavonoids	4.90736e-05
							37.9643
